# Supplementary material for: Assessing the impact of aggregating disease stage data in model predictions of human African trypanosomiasis transmission and control activities in Bandundu province (DRC)
Source: PLoS Negl Trop Dis. 2020 Jan 21;14(1):e0007976. doi: 10.1371/journal.pntd.0007976 (PMC6994134; doi:10.1371/journal.pntd.0007976)
Supplement: S1 Code — (ZIP) [file pntd.0007976.s008.zip]

Archive with 7 entries (7 files):
- code/I_fitting.r
- code/I_simulation.r
- code/S_data.R
- code/S_functions.R
- code/S_main.R
- code/W_code.m
- code/Y_code.7z
