# Supplementary material for: Assessing the impact of aggregating disease stage data in model predictions of human African trypanosomiasis transmission and control activities in Bandundu province (DRC)
Source: PLoS Negl Trop Dis. 2020 Jan 21;14(1):e0007976. doi: 10.1371/journal.pntd.0007976 (PMC6994134; doi:10.1371/journal.pntd.0007976)
Supplement: S1 Code — (ZIP) [file pntd.0007976.s008.zip › code/I_fitting.r]

library(deSolve)
library(ggplot2)
library(reshape2) 
library(lhs)
library(MASS)
library(nleqslv)
#library(DEoptim)


Ban.data <- read.csv('RelevantBandunduData.csv')


#Some Data Correction: Assigning NA stages
ratios <- Ban.data$ASStage.1/(Ban.data$ASStage.1+Ban.data$ASStage.2)
stageoneadd <- round(ratios*Ban.data$Stage.NA)
Ban.data$ASStage.1 <- Ban.data$ASStage.1+stageoneadd
Ban.data$ASStage.2 <- Ban.data$ASStage.2+(Ban.data$Stage.NA-stageoneadd)

ratios <- Ban.data$PSStage.1/(Ban.data$PSStage.1+Ban.data$PSStage.2)
stageoneadd <- round(ratios*Ban.data$PSStage.NA)
Ban.data$PSStage.1 <- Ban.data$PSStage.1+stageoneadd
Ban.data$PSStage.2 <- Ban.data$PSStage.2+(Ban.data$PSStage.NA-stageoneadd)

#A Vector Control Function
vc <- function(t){
	if(t<6935){return(1)}
	if((t>=6935)&(t<7300)){return(.4-.001644*(t-7300))}else{
		return(.4)}}
#The main HAT function
HAT <- function(t,state,parameters){
	with(as.list(c(state,parameters)),{
	       	     ds <- (log(1.03)/365)*(s+i1+i2+r)-fcNv*(s*iv)/(s+i1+i2+r)+mu1*i1+mu2*i2+.000054795*r+gammar*r
		     di1 <- fcNv*(s*iv)/(s+i1+i2+r)-(alpha1+mu1+(gammapsi1*npscreen/(365*(s+i1+i2+r)))+(gammaasi1*nascreen/(365*(s+i1+i2+r))))*i1
		     di2 <- alpha1*i1-((gammapsi2*npscreen/(365*(s+i1+i2+r)))+(gammaasi2*nascreen/(365*(s+i1+i2+r)))+mu2)*i2
		     dr <-  ((gammapsi1*npscreen/(365*(s+i1+i2+r)))+(gammaasi1*nascreen/(365*(s+i1+i2+r))))*i1+((gammapsi2*npscreen/(365*(s+i1+i2+r)))+(gammaasi2*nascreen/(365*(s+i1+i2+r)))+mu2)*i2-(.000054795+gammar)*r
		     div <- f1c1*(1-iv-rv)*i1/(s+i1+i2+r)+f2c2*(1-rv-iv)*i2/(s+i1+i2+r)-.03*iv
		     drv <- .33*(1-iv-rv)-.03*rv
		     list(c(ds,di1,di2,dr,div,drv))})
}


HATsolver<- function(ics,parms,ndays, nscreens){


sysini <- c(s=ics[1],i1=ics[2],i2=ics[3],r=ics[4],iv=ics[5],rv=ics[6])
times <- seq(from=0,to=ndays,by=1)
parameters <- c(alpha1=parms[1],mu1=parms[2],mu2=parms[3], fcNv=parms[4],gammapsi1=parms[5],gammaasi1=parms[6],gammapsi2=parms[7],f1c1=parms[8],f2c2=parms[9], gammaasi2=parms[10],gammar=parms[11], npscreen=nscreens[1], nascreen=nscreens[2])
simu <- ode(y=sysini, times=times, func=HAT,parms=parameters)
return(simu)
}

num.thresh <- function(x){
  if(is.na(x)==T){return(NA)}else{
  if((x<0)&&(x>-1e5)){return(0)}else{return(x)}}}
pop.final <- 14802655

data.maker <- function(params){
  	parms <- params[1:11]
	ics <- params[12:16]
	init.pop <- 6098498/14802655
	nscreen <- c(Ban.data$Screened[1], Ban.data$PS.screen[1])/pop.final
	in.con <- c(init.pop-sum(ics[1:3]), ics)
	simu <- HATsolver(in.con, parms, 365, nscreen)
	n.pop <- apply(simu[,2:5], 1, sum)
	ass1.const <- parms[6]*nscreen[1]/(365*n.pop)
	ass2.const <- parms[10]*nscreen[1]/(365*n.pop)
	pss1.const <- parms[5]*nscreen[2]/(365*n.pop)
	pss2.const <- parms[7]*nscreen[2]/(365*n.pop)
	dframe <- data.frame(as.s1=sum(ass1.const*simu[,3]), as.s2=sum(ass2.const*simu[,4]), ps.s1=sum(pss1.const*simu[,3]), ps.s2=sum(pss2.const*simu[,4]))
	ic.new <- tail(simu, 1)
	for(i in 2:13){
		nscreen <- c(Ban.data$Screened[i], Ban.data$PS.screen[i])/pop.final
		in.con <- c(ic.new[-1])
		simu <- HATsolver(in.con, parms, 365, nscreen/pop.final)
		n.pop <- apply(simu[,2:5], 1, sum)
		ass1.const <- parms[6]*nscreen[1]/(365*n.pop)
		ass2.const <- parms[10]*nscreen[1]/(365*n.pop)
		pss1.const <- parms[5]*nscreen[2]/(365*n.pop)
		pss2.const <- parms[7]*nscreen[2]/(365*n.pop)
		dframe <- rbind(dframe,c(sum(ass1.const*simu[,3]),sum(ass2.const*simu[,4]), sum(pss1.const*simu[,3]), sum(pss2.const*simu[,4])))
		ic.new <- tail(simu, 1)}
        
 	dframe <- apply(dframe, c(1,2), num.thresh)*pop.final
	dframe <- data.frame(Years=2000:2012, dframe)
	return(dframe)}


dag <- read.csv('b_data.csv')
colnames(dag) <- c('as.s1', 'as.s2', 'ps.s1', 'ps.s2')
dag$Years <- 2000:2012

norms <- function(x){
  y <- data.maker(x)
  return(sum((y[,-1]-dag[,-5])^2))}


lhood <- function(x){
  dat <- dag[,-5]
  matlik <- matrix(rep(0, 52), nrow=13)
  f <- data.maker(x)
  f <- f[,-1]
  for(i in 1:13){
    for(j in 1:4){
      matlik[i,j] <- dpois(floor(dat[i,j]), f[i,j],log=T)}}
  matlik[10,1] <- 0
  if(sum(matlik)==-Inf){return(-1e16)}else{
  return(list(sum(matlik), f))}}

neglhood <- function(x){return(-lhood(x)[[1]])}

accept.prob <- function(x,y){ #Returns the probability of accepting y over x
  lx <- lhood(x)
  ly <- lhood(y)
  rat <- exp(ly-lx)
  if(rat>1){return(1)}else{return(rat)}}

               #(alpha, mu1,     mu2,  fcNv, gp1, ga1, gp2,f1c1,f2c2,  ga2, gammar, I1(0),  I2(0), R(0), Iv(0), rv(0))
nprior.his <- c(.005, .0001     ,.005  ,10   ,5  ,5   ,10  ,1    ,1    ,10, .03    ,.01     ,.01  ,.1    ,.1    ,.9) 
nprior.los <- c(.0015,.000054795,.0015 ,0    ,.5  ,1   ,3   ,0    ,0    ,.5 , 0      ,.00001 ,.00001 , 0   , 0    ,.5)
#
#testers <- matrix(rep(0,160), nrow=16)
#for(i in 1:10){
#
#model <- optim(runif(16)*(nprior.his-nprior.los)+nprior.los, neglhood, method='L-BFGS-B', lower=nprior.los, upper=nprior.his)
#testers[,i] <- model$par}
#
#testers <- readRDS('A_full_staged_run2')
#apply(testers, 2, neglhood)
#
#v <- lhood(model$par)
#
#
#
#fren <- data.maker(testers[,9])
#
#plot(2000:2012,(fren$as.s1+fren$ps.s1)/apply(fren[,-1],1,sum), type='l', ylim=c(0,1))
#
#ass1.dat <- data.frame(Cases=c(fren$as.s1, dag$as.s1), Years=2000:2012, group=c(rep('Model', 13), rep('Data', 13)),type='as.s1')
#ass2.dat <- data.frame(Cases=c(fren$as.s2, dag$as.s2), Years=2000:2012, group=c(rep('Model', 13), rep('Data', 13)),type='as.s2')
#pss1.dat <- data.frame(Cases=c(fren$ps.s1, dag$ps.s1), Years=2000:2012, group=c(rep('Model', 13), rep('Data', 13)),type='ps.s1')
#pss2.dat <- data.frame(Cases=c(fren$ps.s2, dag$ps.s2), Years=2000:2012, group=c(rep('Model', 13), rep('Data', 13)),type='ps.s2')
#
#finall <- rbind(ass1.dat, ass2.dat, pss1.dat, pss2.dat)
#
#
#g <- ggplot(data=finall, aes(x=Years, y=Cases, group=group, color=group))+geom_line()+facet_grid(type~.)
#
#g

tested.parms <- read.csv('new_staged_MLE_seeds.csv')
hs <- apply(tested.parms, 2, neglhood)
hs.weight <- max(hs)/hs

hs.weight <- hs.weight/sum(hs.weight)

proposal <- function(x){
  upper <- nprior.his-x
  lower <- x-nprior.los

  mattie <- matrix(c(upper, lower), nrow=2, byrow=T)
  vars <- apply(mattie, 2, function(x) return(max(min(x), 0)))/24
  prop <- x
  for(i in 1:16){
    prop[i] <- x[i]+rnorm(1, mean=0, sd=vars[i])}
  return(prop)}


ptm <- proc.time()
parm.chain <- list()
parm.chain[[1]] <- list(tested.parms[,1], lhood(tested.parms[,1]))
j <- 1
nruns <- 1
while(length(parm.chain)<1100){
  peak <- sample(1:2, 1)
  l <-proposal(tested.parms[,peak]) 
  jiffy <- lhood(l)
  p <- exp(jiffy[[1]]+hs[peak])
  t <- runif(1)
  if(t<p){
    j<- j+1
    parm.chain[[j]] <- list(l, jiffy) }
  nruns <- nruns+1
  print(c(j ,nruns, j/nruns))
  flush.console()}

proc.time()-ptm


nsim <- length(parm.chain)

tot.rep <- lapply(parm.chain, function(x) return( apply(x[[2]][[2]], 1, sum)))

tot.rep.med <- rep(0,13)
tot.rep.hi <- rep(0,13)
tot.rep.lo <- rep(0,13)
for(i in 1:13){
  medvec <- rep(0,nsim)
  for(j in 1:nsim){
    medvec[j] <- tot.rep[[j]][i]}
  tot.rep.med[i] <- median(medvec)
  tot.rep.hi[i] <- max(medvec)
  tot.rep.lo[i] <- min(medvec)}

total.reported.cases <- data.frame(Years=2000:2012, Cases=tot.rep.med, hi=tot.rep.hi, lo=tot.rep.lo)

tru.dat.cases <- apply(dag[,-5],1,sum)
tru <- data.frame(Years=2000:2012, Cases=tru.dat.cases)

f <- ggplot(data=total.reported.cases, aes(x=Years, y=Cases))+geom_line(color='red')+geom_ribbon(aes(ymin=lo, ymax=hi, alpha=.5, fill='red'))+geom_step(data=tru, aes(x=Years, y=Cases))+ylim(0,8000)

f

saveRDS(parm.chain, 'updated_staged_parms')


##
##sim.points <- improvedLHS(n=1000, k=16)
##
##sim.points <- apply(sim.points, 1, function(x) return(x*(nprior.his-nprior.los)+nprior.los))
##
##green <- apply(sim.points,2,lhoode
##
##
##mcmc.transition <- function(x){
##  prop.new <- runif(16)*(nprior.his-nprior.los)+nprior.los
##  p <- accept.prob(x,prop.new)
##  flag <- runif(1)
##  if(flag<p){return(y)}else{return(x)}}
##
##starter <- read.csv('good_guess_1.csv')
##starter <- starter[,-1]
##chain <- list(starter)
##while(length(chain)<100){
##  g <- chain[[length(chain)]]  #previous choice
##  f <- mcmc.transition(g) #propose, compare, and choose
##  if(sum(f!=g)>0){chain[[length(chain)+1]] <- f}
##  print(length(chain))
##  flush.console()}
##
