# Supplementary material for: Assessing the impact of aggregating disease stage data in model predictions of human African trypanosomiasis transmission and control activities in Bandundu province (DRC)
Source: PLoS Negl Trop Dis. 2020 Jan 21;14(1):e0007976. doi: 10.1371/journal.pntd.0007976 (PMC6994134; doi:10.1371/journal.pntd.0007976)
Supplement: S1 Code — (ZIP) [file pntd.0007976.s008.zip › code/I_simulation.r]

library(deSolve)
library(ggplot2)
library(reshape2) 
library(lhs)
library(MASS)
library(nleqslv)
#library(DEoptim)


Ban.data <- read.csv('RelevantBandunduData.csv')


#Some Data Correction: Assigning NA stages
ratios <- Ban.data$ASStage.1/(Ban.data$ASStage.1+Ban.data$ASStage.2)
stageoneadd <- round(ratios*Ban.data$Stage.NA)
Ban.data$ASStage.1 <- Ban.data$ASStage.1+stageoneadd
Ban.data$ASStage.2 <- Ban.data$ASStage.2+(Ban.data$Stage.NA-stageoneadd)

ratios <- Ban.data$PSStage.1/(Ban.data$PSStage.1+Ban.data$PSStage.2)
stageoneadd <- round(ratios*Ban.data$PSStage.NA)
Ban.data$PSStage.1 <- Ban.data$PSStage.1+stageoneadd
Ban.data$PSStage.2 <- Ban.data$PSStage.2+(Ban.data$PSStage.NA-stageoneadd)

#A Vector Control Function
vc <- function(t){
	if(t<6935){return(1)}
	if((t>=6935)&(t<7300)){return(.4-.001644*(t-7300))}else{
		return(.4)}}
#The main HAT function
HAT <- function(t,state,parameters){
	with(as.list(c(state,parameters)),{
	       	     ds <- (log(1.03)/365)*(s+i1+i2+r)-fcNv*(s*iv)/(s+i1+i2+r)+mu1*i1+mu2*i2+.000054795*r+gammar*r
		     di1 <- fcNv*(s*iv)/(s+i1+i2+r)-(alpha1+mu1+(gammapsi1*npscreen/(365*(s+i1+i2+r)))+(gammaasi1*nascreen/(365*(s+i1+i2+r))))*i1
		     di2 <- alpha1*i1-((gammapsi2*npscreen/(365*(s+i1+i2+r)))+(gammaasi2*nascreen/(365*(s+i1+i2+r)))+mu2)*i2
		     dr <-  ((gammapsi1*npscreen/(365*(s+i1+i2+r)))+(gammaasi1*nascreen/(365*(s+i1+i2+r))))*i1+((gammapsi2*npscreen/(365*(s+i1+i2+r)))+(gammaasi2*nascreen/(365*(s+i1+i2+r)))+mu2)*i2-(.000054795+gammar)*r
		     div <- f1c1*(1-iv-rv)*i1/(s+i1+i2+r)+f2c2*(1-rv-iv)*i2/(s+i1+i2+r)-.03*iv
		     drv <- .33*(1-iv-rv)-.03*rv
		     list(c(ds,di1,di2,dr,div,drv))})
}


HATsolver<- function(ics,parms,ndays, nscreens){


sysini <- c(s=ics[1],i1=ics[2],i2=ics[3],r=ics[4],iv=ics[5],rv=ics[6])
times <- seq(from=0,to=ndays,by=1)
parameters <- c(alpha1=parms[1],mu1=parms[2],mu2=parms[3], fcNv=parms[4],gammapsi1=parms[5],gammaasi1=parms[6],gammapsi2=parms[7],f1c1=parms[8],f2c2=parms[9], gammaasi2=parms[10],gammar=parms[11], npscreen=nscreens[1], nascreen=nscreens[2])
simu <- ode(y=sysini, times=times, func=HAT,parms=parameters)
return(simu)
}

#Test values
#tparms <- c(.0019, .00005, .005, 5, .001, .01, .01,.1, .2, .1, .02)
#tics <- c(25000, 10000, 500, .05, .9)
num.thresh <- function(x){
  if(is.na(x)==T){return(NA)}else{
  if((x<0)&&(x>-1e5)){return(0)}else{return(x)}}}
pop.final <- 14802655

data.maker <- function(params){
  	parms <- params[1:11]
	ics <- params[12:16]
	init.pop <- 6098498/14802655
	nscreen <- c(Ban.data$Screened[1], Ban.data$PS.screen[1])/pop.final
	in.con <- c(init.pop-sum(ics[1:3]), ics)
	simu <- HATsolver(in.con, parms, 365, nscreen)
	n.pop <- apply(simu[,2:5], 1, sum)
	ass1.const <- parms[6]*nscreen[1]/(365*n.pop)
	ass2.const <- parms[10]*nscreen[1]/(365*n.pop)
	pss1.const <- parms[5]*nscreen[2]/(365*n.pop)
	pss2.const <- parms[7]*nscreen[2]/(365*n.pop)
	dframe <- data.frame(as.s1=sum(ass1.const*simu[,3]), as.s2=sum(ass2.const*simu[,4]), ps.s1=sum(pss1.const*simu[,3]), ps.s2=sum(pss2.const*simu[,4]))
	ic.new <- tail(simu, 1)
	for(i in 2:13){
		nscreen <- c(Ban.data$Screened[i], Ban.data$PS.screen[i])/pop.final
		in.con <- c(ic.new[-1])
		simu <- HATsolver(in.con, parms, 365, nscreen/pop.final)
		n.pop <- apply(simu[,2:5], 1, sum)
		ass1.const <- parms[6]*nscreen[1]/(365*n.pop)
		ass2.const <- parms[10]*nscreen[1]/(365*n.pop)
		pss1.const <- parms[5]*nscreen[2]/(365*n.pop)
		pss2.const <- parms[7]*nscreen[2]/(365*n.pop)
		dframe <- rbind(dframe,c(sum(ass1.const*simu[,3]),sum(ass2.const*simu[,4]), sum(pss1.const*simu[,3]), sum(pss2.const*simu[,4])))
		ic.new <- tail(simu, 1)}
        
 	dframe <- apply(dframe, c(1,2), num.thresh)*pop.final
	dframe <- data.frame(Years=2000:2012, dframe)
	return(dframe)}
prior.his <- c(.005, .0100000,  .01  , 5 ,10  ,5  ,10  ,5 ,5, 1, .1  ,.01  ,.01   ,.01,.1 ,.9)     #(alpha, mu1, mu2, fcNv, gammapsi1, gammaasi1, gammapsi2, f1c1, f2c2, gammaasi2, gammar, I1(0), I2(0), R(0), Iv(0), rv(0))
prior.los <- c(.0025,.000054795,.0025,0   ,0  ,0  ,0  ,0 ,0, 0, .0  ,.0004,.0004 , 0 , 0 ,.5)
#
dag <- read.csv('b_data.csv')
colnames(dag) <- c('as.s1', 'as.s2', 'ps.s1', 'ps.s2')
dag$Years <- 2000:2012
norms <- function(x){
  y <- data.maker(x)
  return(sum((y[,-1]-dag[,-5])^2))}

model <- optim(prior.los, norms, method='L-BFGS-B', lower=prior.los, upper=prior.his)

fren <- data.maker(model$par)

ass1.dat <- data.frame(Cases=c(fren$as.s1, dag$as.s1), Years=2000:2012, group=c(rep('Model', 13), rep('Data', 13)),type='as.s1')
ass2.dat <- data.frame(Cases=c(fren$as.s2, dag$as.s2), Years=2000:2012, group=c(rep('Model', 13), rep('Data', 13)),type='as.s2')
pss1.dat <- data.frame(Cases=c(fren$ps.s1, dag$ps.s1), Years=2000:2012, group=c(rep('Model', 13), rep('Data', 13)),type='ps.s1')
pss2.dat <- data.frame(Cases=c(fren$ps.s2, dag$ps.s2), Years=2000:2012, group=c(rep('Model', 13), rep('Data', 13)),type='ps.s2')

finall <- rbind(ass1.dat, ass2.dat, pss1.dat, pss2.dat)


g <- ggplot(data=finall, aes(x=Years, y=Cases, group=group, color=group))+geom_line()+facet_grid(type~.)

g
