# Supplementary material for: Assessing the impact of aggregating disease stage data in model predictions of human African trypanosomiasis transmission and control activities in Bandundu province (DRC)
Source: PLoS Negl Trop Dis. 2020 Jan 21;14(1):e0007976. doi: 10.1371/journal.pntd.0007976 (PMC6994134; doi:10.1371/journal.pntd.0007976)
Supplement: S1 Code — (ZIP) [file pntd.0007976.s008.zip › code/S_data.R]

## ###################################################################
## Data from Lumbala et al 2015. Bandundu probvince data, 2000-2012 ## 
## ###################################################################

## Population size in Badundu province by year, period 2000-2012 (reference [15] in main manuscript)
x <- c(6053, 6235, 6422, 6614, 6813, 7017, 7228, 7444, 7668, 7898, 8135, 8443, 8695)
BandunduPop <- x*1000


## ########################
## 1. DATA ACTIVE SCREENING (reference [5] in main manuscript)

## Create matrix
year <- seq(2000,2012,1)
peopleScreened <- c(572724, 642974, 551564, 719625, 789323, 819124, 958295, 945192, 875469, 873325, 859379, 606968, 784089)
hat.cases      <- c(2911, 4524, 3876, 3179, 2642, 2536, 2161, 1968, 2160, 2928, 1556, 1119, 1929)
P1 <- c(1854, 3159, 2610, 2044, 1788, 1847, 1565, 1451, 1661, 2409, 1258, 922, 1496)
P2 <- c(992, 1223, 1103, 1058, 780, 621, 542, 473, 464, 427, 264, 180, 382)
na <- c( 65, 142, 163, 77, 74, 68, 54, 44, 35, 92, 34, 17, 51)
## Split NA cases between detected stage1 (P1) and stage2 (P2) proportionally to P1 and P2
propS1 <-  P1/(P1+P2)
propS2 <-  P2/(P1+P2) 
Na2P1 <- na*propS1
Na2P2 <- na*propS2
P1 <- round(P1+Na2P1)
P2 <- round(P2+Na2P2)
##  Fix potential rounding error in the previous step
for (i in 1:length(na)){
  if ((Na2P1[i]-floor(Na2P1[i]))==0.5){
    ifelse(sample(1:2,1)==1, P1[i] <- P1[i] - 1, P2[i] <- P2[i] - 1)
  }
}
## Check
if(prod(P1+P2==hat.cases)==0) {print("check error")}
## Put all into a data frame
data.AS <- matrix(c(year, peopleScreened, hat.cases, P1, P2, BandunduPop), nrow=13, byrow=FALSE)
colnames(data.AS) <- c('year', 'peopleScreened', 'hat.cases', 'P1', 'P2', 'pop')
## Visualise
data.AS


## #########################
## 2. DATA PASSIVE DETECTION (reference [5] in main manuscript)

## Create matrix
peopleScreened <- c(30164,29952, 35700, 38945, 29601, 41008, 45642, 70817, 69945, 75766, 73451, 82161, 71145)
hat.cases      <- c(2675, 2655, 2385, 2188, 1962, 2276, 1825, 1858, 1756, 1528, 1367, 1383, 1238)
P1 <- c(683, 683, 601, 543, 490, 587, 519, 571, 552, 544, 539, 591, 476)
P2 <- c(1981, 1953, 1774, 1636, 1467, 1681, 1303, 1280, 1195, 974, 821, 787, 756)
na <- c(11, 19, 10, 9, 5, 8, 3, 7, 9, 10, 7, 5, 6)
## Split NA cases between detected stage1 (P1) and stage2 (P2) proportionally to P1 and P2
propS1 <-  P1/(P1+P2)
propS2 <-  P2/(P1+P2)
Na2P1 <- na*propS1
Na2P2 <- na*propS2
P1 <- round(P1+Na2P1)
P2 <- round(P2+Na2P2)
##  Fix potential rounding error in the previous step
for (i in 1:length(na)){
  if (Na2P1[i]-floor(Na2P1[i])==0.5){
    ifelse(sample(1:2,1)==1, P1[i] <- P1[i] - 1, P2[i] <- P2[i] - 1)
  }
}
## Check
if(prod(P1+P2==hat.cases)==0) {print("check error")}
## Put all into a data frame
data.PD <- matrix(c(year, peopleScreened, hat.cases, P1, P2, BandunduPop), nrow=13, byrow=FALSE)
colnames(data.PD) <- c('year', 'peopleScreened', 'hat.cases', 'P1', 'P2', 'pop')
## Visualise
data.PD

BandPop <- data.AS[,'pop']
totalData <-  data.AS[,'hat.cases']+ data.PD[,'hat.cases']
BandunduData <- cbind(data.AS[,c('P1','P2')],data.PD[,c('P1','P2')])
