# Supplementary material for: Assessing the impact of aggregating disease stage data in model predictions of human African trypanosomiasis transmission and control activities in Bandundu province (DRC)
Source: PLoS Negl Trop Dis. 2020 Jan 21;14(1):e0007976. doi: 10.1371/journal.pntd.0007976 (PMC6994134; doi:10.1371/journal.pntd.0007976)
Supplement: S1 Code — (ZIP) [file pntd.0007976.s008.zip › code/S_functions.R]

## ##################################################################################################################
## Functions to fit the HAT model to data, and to simulate the effects of future interventions on HAT transmission ##
## ##################################################################################################################

## Function to sample from a Latin hypercube
fFullSampleLHS <-  function(NSAMPLES,lowerRange,upperRange) {
  require(lhs)
  llr <- length(lowerRange)
  lup <- length(upperRange)
  if(llr!=lup) stop('mismatch between lowerRange and upperRange lengths')
  nParameterSample <- length(lowerRange)
  ## Draw uniform samples in the range [0,1] using LHS
  Lhs <- randomLHS(NSAMPLES,nParameterSample)
  ## Rescale according to lower & upper ranges
  ans <- t(apply(Lhs, 1, function(x) {(upperRange - lowerRange) * x + lowerRange}))
}

fHATODEs <- function(times, y, Parms) { ## Parms must be defined as c(param, Pars, emerge) with attributed names
  with(as.list(c(y,Parms)), {
    r_a <- coef1*(30164/(epsilon*6053000)) ## relate to data first year
    r_b <- coef2*(30164/(epsilon*6053000))
    r_1L <- r_a 
    r_1H <- r_a 
    r_2L <- r_b 
    r_2H <- r_b 
    ## Allow for disease induced deaths to cycle back in (e.g., births make up for deaths so population sizes remain constant.
    beta_L <- mu*(S_L + E_L + I_1L + I_2L + T_L) + mu_gamma*I_2L + mu_t*T_L
    beta_H <- mu*(S_H + E_H + I_1H + I_2H + T_H) + mu_gamma*I_2H + mu_t*T_H
    beta_aL <- mu_aL*(SaL + EaL + IaL + RaL)
    beta_aH <- mu_aH*(SaH + EaH + IaH + RaH)
    ## populations exposed to bites
    N_L <- S_L + E_L + I_1L + I_2L 
    N_H <- S_H + E_H + I_1H + I_2H 
    N_aL <- SaL + EaL + IaL + RaL
    N_aH <- SaH + EaH + IaH + RaH
    ## terms for biting probabilities
    theta_vLhL <- (sigma*N_L)/(sigma*(N_L+(1-xi)*N_H)+sigma_aL*N_aL)
    theta_vLhH <- (sigma*(1-xi)*N_H) / (sigma*(N_L+(1-xi)*N_H)+sigma_aL*N_aL)
    theta_vLaL <- (sigma_aL*N_aL)/(sigma*(N_L+(1-xi)*N_H)+sigma_aL*N_aL)
    theta_vHhH <- (sigma*xi*N_H)/(sigma*xi*N_H + sigma_aH*N_aH)
    theta_vHaH <- (sigma_aH*N_aH)/(sigma*xi*N_H + sigma_aH*N_aH)
    
    ## HUMANS
    lambdaL  <- (b*f*theta_vLhL)/N_L
    lambdaH1 <- (b*f*theta_vLhH)/N_H 
    lambdaH2 <- (b*f*theta_vHhH)/N_H 
    ##VECTORS
    c1 <- (f*theta_vLhL*c_h)/N_L
    c2 <- (f*theta_vLhH*c_h)/N_H
    c3 <- (f*theta_vLaL*c_aL)/N_aL
    Lambda_vL <- c1*(I_1L + I_2L)  + c2*(I_1H + I_2H) + c3*IaL
    c4 <- (f*theta_vHhH*c_h)/N_H
    c5 <- (f*theta_vHaH*c_aH)/N_aH
    Lambda_vH <- c4*(I_1H + I_2H) + c5*IaH
    ##ANIMALS
    lambda_aL <- (b*f*theta_vLaL*c_aL)/N_aL 
    lambda_aH <- (b*f*theta_vHaH*c_aH)/N_aH 
    
    ## #######
    ## ODEs ##
    ## 1st host - humans
    S_Lt  <- beta_L + delta*T_L - mu*S_L - lambdaL*IvL*S_L
    E_Lt  <- lambdaL*IvL*S_L - (mu+eta)*E_L
    I_1Lt <- eta*E_L - (mu+gamma+r_1L)*I_1L 
    I_2Lt <- gamma*I_1L - (mu+mu_gamma+r_2L)*I_2L
    T_Lt  <- r_1L*I_1L + r_2L*I_2L - (mu+mu_t+delta)*T_L
    ## 2nd host - humans
    S_Ht  <- beta_H + delta*T_H - mu*S_H - (lambdaH1*IvL + lambdaH2*IvH)*S_H
    E_Ht  <- (lambdaH1*IvL + lambdaH2*IvH)*S_H - (mu+eta)*E_H
    I_1Ht <- eta*E_H - (mu+gamma+r_1H)*I_1H 
    I_2Ht <- gamma*I_1H - (mu+mu_gamma+r_2H)*I_2H
    T_Ht  <- r_1H*I_1H + r_2H*I_2H - (mu+mu_t+delta)*T_H
    ## Vectors - Area 1
    SvLt <- Emerge_vL - Lambda_vL*SvL - mu_v*SvL - alpha*SvL   
    EvLt <- Lambda_vL*SvL - (mu_v+nu)*EvL
    IvLt <- nu*EvL - mu_v*IvL
    UvLt <- alpha*SvL - mu_v*UvL
    ## Vectors - Area 2
    SvHt <- Emerge_vH - Lambda_vH*SvH - mu_v*SvH - alpha*SvH   
    EvHt <- Lambda_vH*SvH - (mu_v+nu)*EvH
    IvHt <- nu*EvH - mu_v*IvH
    UvHt <- alpha*SvH - mu_v*UvH
    ##  Non-human vertebrate host - Area 1
    SaLt <- beta_aL + delta_a*RaL - mu_aL*SaL - lambda_aL * IvL*SaL
    EaLt <- lambda_aL*IvL*SaL - (mu_aL+eta)*EaL
    IaLt <- eta*EaL - (mu_aL+gamma_aL)*IaL
    RaLt <- gamma_aL*IaL - (mu_aL+delta_a)*RaL
    ##  Non-human vertebrate hosst - Area 2
    SaHt <- beta_aH +delta_a*RaH - mu_aH*SaH - lambda_aH * IvH*SaH
    EaHt <- lambda_aH * IvH*SaH - (mu_aH+eta)*EaH
    IaHt <- eta*EaH - (mu_aH+gamma_aH)*IaH
    RaHt <- gamma_aH*IaH - (mu_aH+delta_a)*RaH
    ## Reenter into code variables.
    list(c(S_Lt, E_Lt, I_1Lt, I_2Lt, T_Lt, S_Ht, E_Ht, I_1Ht, I_2Ht, T_Ht, SvLt, EvLt, IvLt, UvLt, SvHt, EvHt, IvHt, UvHt, SaLt, EaLt, IaLt, RaLt, SaHt, EaHt, IaHt, RaHt))
  })
}

runfHATODEs <- function(AH1, AH2, alpha, b, coef1, c_aL, c_aH, delta, delta_a, epsilon, eta, f, gamma, gamma_aL, gamma_aH, mu, 
                         mu_aL, mu_aH, mu_t, mu_v, Nh0, nu, sigma, sigma_aL, sigma_aH, xi, Pars, tf, Eps, AbsEps) {
  ## Extract elements of params & Pars needed here
  AH1 <- as.numeric(Pars['AH1'])
  AH2 <- as.numeric(Pars['AH2'])
  c_h <- as.numeric(Pars['c_h'])
  r_a <- coef1*(30164/(epsilon*6053000)) 
  r_1L <- r_a
  r_1H <- r_a
  coef2 <- as.numeric(Pars['coef2'])
  ## define r_2L ad r_2H in terms of a factor rarb (implicitly present in coef2) such that rb>ra
  r_b <- coef2*(30164/(epsilon*6053000)) 
  if(r_a>r_b)
    return("reject")
  mu_gamma <- as.numeric(Pars['mu_gamma']) 
  N2N1 <- as.numeric(Pars['N2N1'])
  VH1 <- as.numeric(Pars['VH1'])
  VH2 <- as.numeric(Pars['VH2'])
  if(VH1>VH2)
    return("reject")
  r_2L <- r_b 
  r_2H <- r_b 
  
  ## Set initial conditions for humans
  Nh10 <- Nh0 / (1 + N2N1) #non-communter pop
  Nh20 <- Nh10 * N2N1 #communter pop
  
  ## Compute quasi-endemic equilibrium (assume that T_L and T_H are small)
  ## Useful parameter groupings
  A_L <- eta/(mu+gamma+r_1L)
  B_L <- A_L*gamma/(mu+mu_gamma+r_2L)
  C_L <- (r_1L*A_L+r_2L*B_L)/(mu+mu_t+delta)
  D_L <- mu_gamma*B_L/mu + (mu_t+delta)*C_L/mu - (eta+mu)/mu
  
  A_H <- eta/(mu+gamma+r_1H)
  B_H <- A_H*gamma/(mu+mu_gamma+r_2H)
  C_H <- (r_1H*A_H+r_2H*B_H)/(mu+mu_t+delta)
  D_H <- mu_gamma*B_H/mu + (mu_t+delta)*C_H/mu - (eta+mu)/mu
  
  ## Size of animal and tsetse populations based on size of human populations
  Na10 <- Nh0 * AH1
  Na20 <- Nh20 * AH2
  Nv10 <- Nh10 * VH1
  Nv20 <- Nh20 * VH2
  
  ## Biting probabilities for humans in different areas and of different types
  theta_vLhL <- (sigma*Nh10)/(sigma*(Nh10+(1-xi)*Nh20)+sigma_aL*Na10)
  theta_vLhH <- (sigma*(1-xi)*Nh20) / (sigma*(Nh10+(1-xi)*Nh20)+sigma_aL*Na10)
  theta_vHhH <- (sigma*xi*Nh20)/(sigma*xi*Nh20 + sigma_aH*Na20)
  
  ## Contact rate for humans (from tsetse)
  lambda_L <- (b*f*theta_vLhL)/Nh10
  lambda_H1 <- (b*f*theta_vLhH)/Nh20
  lambda_H2 <- (b*f*theta_vHhH)/Nh20
  ## Contact rate for vectors (from humans)
  c1 <- (f*theta_vLhL*c_h)/Nh10
  c2 <- (f*theta_vLhH*c_h)/Nh20
  c4 <- (f*theta_vHhH*c_h)/Nh20

  ## Other useful parameter groupings
  One <- lambda_L*Nh10*nu/mu_v
  Two <- lambda_L*nu*D_L/mu_v
  Three <- mu+eta
  Four <- mu_v+nu
  Five <- c4*(A_H+B_H)*(mu_v+nu)/(mu_v+alpha)
  Six <- c4*(A_H+B_H)*mu_v*Nv20/(mu_v+alpha)
  Seven <- lambda_H1*nu*Nh20/mu_v
  Eight <- lambda_H2*nu*Nh20/mu_v
  Nine <- lambda_H1*nu*D_H/mu_v
  Ten <- lambda_H2*nu*D_H/mu_v
  Eleven <- mu+eta
  Tweleve <- mu_v+nu
  Thirteen <- c2*(mu_v+nu)*(A_H+B_H)/(mu_v+alpha)
  Fourteen <- c1*(A_L+B_L)*(mu_v+nu)/(mu_v+alpha)
  Fifteen <- c1*(A_L+B_L)*mu_v*Nv10/(mu_v+alpha)
  Sixteen <-c2*(A_H+B_H)*mu_v*Nv10/(mu_v+alpha)
  
  Seventeen <- Five*Eight - Four*Ten
  Eighteen <- Eleven*Four - Six*Eight
  Nineteen <- Four*Nine - Seven*Five
  Twenty <- Six*Seven
  
  A <- Tweleve*Six*Three - Fifteen*One*Six
  B <- -Tweleve*Six*Two + One*Fourteen*Six
  C <- -Sixteen*Four*Three
  D <- -Tweleve*Five*Three + Four*Thirteen*Three + Fifteen*One*Five + Sixteen*Four*Two
  E <- Tweleve*Five*Two - Four*Thirteen*Two - One*Fourteen*Five
  
  
  ## Solve quintic for z (=EvH, latently infected vectors in high-risk area)
  z0 <- 0
  z1 <- A*Eighteen*Twenty + C*Twenty^2
  z2 <- A*(Seventeen*Twenty + Eighteen*Nineteen) + B*Eighteen^2 + 2*C*Nineteen*Twenty + D*Eighteen*Twenty
  z3 <- A*Seventeen*Nineteen + 2*B*Seventeen*Eighteen + C*Nineteen^2 + D*(Seventeen*Twenty + Eighteen*Nineteen) + E*Eighteen^2
  z4 <- B*Seventeen^2 + D*Seventeen*Nineteen + 2*E*Seventeen*Eighteen
  z5 <- E*Seventeen^2
  roots<-polyroot(c(z1,z2,z3,z4,z5))
  EvHrt <- Re(roots)[abs(Im(roots)) < 1e-6]
  
  ## Compute other latent classes (humans and tsetse) from EvH
  EHrt<- Four*EvHrt/(Six-Five*EvHrt)
  EvLrt<- EvHrt*(Seventeen*EvHrt + Eighteen)/(Nineteen*EvHrt+Twenty)
  ELrt <- One*EvLrt/(Three - Two*EvLrt)
  ## Only use positive root
  ix<-which(EvHrt>0 & EHrt>0 & ELrt>0 & EvLrt>0)
  if (length(ix)!=1){
    return("reject")
  }
  ## Set initial conditions for latent classes
  E_H0<-EHrt[ix]
  E_L0<-ELrt[ix]
  EvH0<-EvHrt[ix]
  EvL0<-EvLrt[ix]
  ## Compute initial conditions using quasi-endemic equilibrium for other classes from latent infected classes
  S_L0 <- Nh10 + D_L*E_L0
  I_1L0 <- A_L*E_L0
  I_2L0 <- B_L*E_L0
  T_L0 <- C_L*E_L0
 
  S_H0 <- Nh20 + D_H*E_H0
  I_1H0 <- A_H*E_H0
  I_2H0 <- B_H*E_H0
  T_H0 <- C_H*E_H0
  
  SvL0 <- mu_v*Nv10/(mu_v+alpha) - (mu_v+nu)*EvL0/(mu_v+alpha) #Nv10*0.95
  IvL0 <- nu*EvL0/mu_v
  UvL0 <- alpha*SvL0/mu_v
  
  SvH0 <- mu_v*Nv20/(mu_v+alpha) - (mu_v+nu)*EvH0/(mu_v+alpha) #Nv10*0.95
  IvH0 <- nu*EvH0/mu_v
  UvH0 <- alpha*SvH0/mu_v
  
  ## Emergence rates of flies in two areas
  Emerge_vL <- Nv10 * mu_v
  Emerge_vH <- Nv20 * mu_v
  
  ## Set initial conditions for animals.
  SaL0 <- Na10
  EaL0 <- IaL0 <- RaL0 <- 0
  SaH0 <- Na20
  EaH0 <- IaH0 <- RaH0 <- 0
  
  ## Set IC for code
  y0 <- c(S_L=S_L0, E_L=E_L0, I_1L=I_1L0, I_2L=I_2L0, T_L=T_L0, S_H=S_H0, E_H=E_H0, I_1H=I_1H0, I_2H=I_2H0, T_H=T_H0,
          SvL=SvL0, EvL=EvL0, IvL=IvL0, UvL=UvL0, SvH=SvH0, EvH=EvH0, IvH=IvH0, UvH=UvH0, SaL=SaL0, EaL=EaL0, IaL=IaL0, RaL=RaL0, SaH=SaH0, EaH=EaH0, IaH=IaH0, RaH=RaH0)
  ## Set Parms and Time for ODEs
  emerge <- c(Emerge_vL, Emerge_vH)
  names(emerge) <- c('Emerge_vL', 'Emerge_vH')
  fixedPars <- c(alpha, b, coef1, c_aL, c_aH, delta, delta_a, epsilon, eta, f, gamma, gamma_aL, gamma_aH, mu, mu_aL, mu_aH, mu_t, mu_v, Nh0, nu, sigma, sigma_aL, sigma_aH, xi)
  names(fixedPars) <- c('alpha', 'b', 'coef1', 'c_aL', 'c_aH', 'delta', 'delta_a', 'epsilon', 'eta', 'f', 'gamma', 'gamma_aL', 'gamma_aH', 'mu', 'mu_aL', 'mu_aH', 'mu_t', 'mu_v', 'Nh0', 'nu', 'sigma', 'sigma_aL', 'sigma_aH', 'xi')
  Parms <- c(Pars, fixedPars, emerge)
  Times <- seq(0,tf,1)
  ## #########
  ## Integrate
  outODE <- ode(y=y0, times=Times, func=fHATODEs3, parms=Parms, atol=AbsEps, rtol=Eps)
  
  # Calculate the difference in incidence in the last year, accept with tolerance set to 1E-2 per year so in 100 years the error is < 1 individual
  tmp <-  outODE[tf+1, "I_1L"] + outODE[tf+1, "I_1H"] - outODE[tf, "I_1L"] - outODE[tf, "I_1H"]
  if(tmp>=1E-2)
    return("reject")
  return(outODE[tf+1,-1])
}

## Valid for the period 2000-2013
runHATODE2fit <- function(y0_2000, alpha, b, coef1, c_aL, c_aH, delta, delta_a, epsilon, eta, f, gamma, gamma_aL, gamma_aH, mu, 
                           mu_aL, mu_aH, mu_t, mu_v, Nh0, nu, sigma, sigma_aL, sigma_aH, xi,
                          Pars, intervTime, rate_AS, slope) {
  N2N1 <- as.numeric(Pars['N2N1'])
  VH1 <- as.numeric(Pars['VH1'])
  VH2 <- as.numeric(Pars['VH2'])
  
  Nh10 <- Nh0 / (1 + N2N1)
  Nh20 <- Nh10 * N2N1
  Nv10 <- Nh10 * VH1
  Nv20 <- Nh20 * VH2
  ## Emergence rates of flies in two areas
  Emerge_vL <- Nv10 * mu_v
  Emerge_vH <- Nv20 * mu_v
  emerge <- c(Emerge_vL, Emerge_vH)
  names(emerge) <- c('Emerge_vL', 'Emerge_vH')
  fixedPars <- c(alpha, b, coef1, c_aL, c_aH, delta, delta_a, epsilon, eta, f, gamma, gamma_aL, gamma_aH, mu, mu_aL, mu_aH, mu_t, mu_v, Nh0, nu, sigma, sigma_aL, sigma_aH, xi)
  names(fixedPars) <- c('alpha', 'b', 'coef1', 'c_aL', 'c_aH', 'delta', 'delta_a', 'epsilon', 'eta', 'f', 'gamma', 'gamma_aL', 'gamma_aH', 'mu', 'mu_aL', 'mu_aH', 'mu_t', 'mu_v', 'Nh0', 'nu', 'sigma', 'sigma_aL', 'sigma_aH', 'xi')
  Parms <- c(Pars, fixedPars, emerge)
  Times <- seq(0,intervTime, 1/12) 
  ## #########
  ## Integrate
  outODE <- ode(y=y0_2000, times=Times, func=HATODE2fit, parms=Parms, method='ode45', intervTime=intervTime, rate_AS=rate_AS, slope=slope) 
  return(outODE)
}

HATODE2fit <- function(times, y, Parms, intervTime,rate_AS,slope) {
  with(as.list(c(y,Parms)), { ## intervTime=13
    index <- seq(1,intervTime,1) ## to take varying values of removal rate due to detection and treatment from active screening
    r_b <- Parms['coef2']*slope[1]
    
    if(times==0) {
      r_AS <- rate_AS[1]
      r_a <- Parms['coef1']*slope[1]
    } else {
      for (i in 1:intervTime) {
        if(times >(index[i]-1) & times<=index[i]){ 
          r_AS <- rate_AS[i]
          r_a <- Parms['coef1']*slope[i]
        }
      }
    }
    r_1H <- r_a
    r_2H <- r_b
    
    ## Model the effects of pulsed AS in human group 1 (low risk setting)
    tmp <- numeric()
    for (i in 1:intervTime)  {tmp[i] <- ifelse(times >= (i-1) & times <= ((i-1)+1/12), -9, 0)}
    ## TRUE corresponds to the "active screening month"
    ifelse(any(tmp!=0), r_1L <- r_AS + r_a, r_1L <- r_a) 
    ifelse(any(tmp!=0), r_2L <- r_AS + r_b, r_2L <- r_b)
    
    ## Allow for disease induced deaths to cycle back in (e.g., births make up for deaths so population sizes remain constant)
    beta_L <- mu*(S_L + E_L + I_1L + I_2L + T_L) + mu_gamma*I_2L + mu_t*T_L
    beta_H <- mu*(S_H + E_H + I_1H + I_2H + T_H) + mu_gamma*I_2H + mu_t*T_H
    beta_aL <- mu_aL*(SaL + EaL + IaL + RaL)
    beta_aH <- mu_aH*(SaH + EaH + IaH + RaH)
    ## populations exposed to bites
    N_L  <- S_L + E_L + I_1L + I_2L
    N_H  <- S_H + E_H + I_1H + I_2H
    N_aL <- SaL + EaL + IaL + RaL
    N_aH <- SaH + EaH + IaH + RaH
    ## Terms for biting probabilities
    theta_vLhL <- (sigma*N_L)/(sigma*(N_L+(1-xi)*N_H)+sigma_aL*N_aL)
    theta_vLhH <- (sigma*(1-xi)*N_H) / (sigma*(N_L+(1-xi)*N_H)+sigma_aL*N_aL)
    theta_vLaL <- (sigma_aL*N_aL)/(sigma*(N_L+(1-xi)*N_H)+sigma_aL*N_aL)
    theta_vHhH <- (sigma*xi*N_H)/(sigma*xi*N_H + sigma_aH*N_aH)
    theta_vHaH <- (sigma_aH*N_aH)/(sigma*xi*N_H + sigma_aH*N_aH)
    ## Define contact rates in vectors, hosts & animals
    ## HUMANS
    lambdaL  <- (b*f*theta_vLhL)/N_L
    lambdaH1 <- (b*f*theta_vLhH)/N_H
    lambdaH2 <- (b*f*theta_vHhH)/N_H
    ## VECTORS
    c1        <- (f*theta_vLhL*c_h)/N_L
    c2        <- (f*theta_vLhH*c_h)/N_H
    c3        <- (f*theta_vLaL*c_aL)/N_aL
    Lambda_vL <- c1*(I_1L + I_2L)  + c2*(I_1H + I_2H) + c3*IaL
    c4        <- (f*theta_vHhH*c_h)/N_H
    c5        <- (f*theta_vHaH*c_aH)/N_aH
    Lambda_vH <- c4*(I_1H + I_2H)  + c5*IaH
    ## ANIMALS
    lambda_aL <- (b*f*theta_vLaL*c_aL)/N_aL 
    lambda_aH <- (b*f*theta_vHaH*c_aH)/N_aH
   
     ## #######
    ## ODEs ##
    ## 1st host - humans
    S_Lt  <- beta_L + delta*T_L - mu*S_L - lambdaL*IvL*S_L
    E_Lt  <- lambdaL*IvL*S_L - (mu+eta)*E_L
    I_1Lt <- eta*E_L - (mu+gamma+r_1L)*I_1L 
    I_2Lt <- gamma*I_1L - (mu+mu_gamma+r_2L)*I_2L
    T_Lt  <- r_1L*I_1L + r_2L*I_2L - (mu+mu_t+delta)*T_L
    ## 2nd host - humans
    S_Ht  <- beta_H + delta*T_H - mu*S_H - (lambdaH1*IvL + lambdaH2*IvH)*S_H 
    E_Ht  <- (lambdaH1*IvL + lambdaH2*IvH)*S_H - (mu+eta)*E_H
    I_1Ht <- eta*E_H - (mu+gamma+r_1H)*I_1H 
    I_2Ht <- gamma*I_1H - (mu+mu_gamma+r_2H)*I_2H
    T_Ht  <- r_1H*I_1H + r_2H*I_2H - (mu+mu_t+delta)*T_H
    
    ## cumulative nb of infected people by stage and setting 
    cumI1Lt <- eta*E_L
    cumI2Lt <- gamma*I_1L
    cumI1Ht <- eta*E_H
    cumI2Ht <- gamma*I_1H
    
    ## Store cummulative number of reported cases by stage and by setting
    cumCasesPassive1t.L <- r_a * I_1L
    cumCasesPassive2t.L <- r_b * I_2L
    cumCasesPassive1t.H <- r_a * I_1H
    cumCasesPassive2t.H <- r_b * I_2H
    
    ifelse(any(tmp!=0), cumCasesActive1t <- r_AS *I_1L, cumCasesActive1t <- 0) 
    ifelse(any(tmp!=0), cumCasesActive2t <- r_AS *I_2L, cumCasesActive2t <- 0) 
    
    ## Vectors - Area 1
    SvLt <- Emerge_vL - Lambda_vL*SvL - mu_v*SvL - alpha*SvL   
    EvLt <- Lambda_vL*SvL - (mu_v+nu)*EvL
    IvLt <- nu*EvL - mu_v*IvL
    UvLt <- alpha*SvL - mu_v*UvL
    ## Vectors - Area 2
    SvHt <- Emerge_vH - Lambda_vH*SvH - mu_v*SvH - alpha*SvH   
    EvHt <- Lambda_vH*SvH - (mu_v+nu)*EvH
    IvHt <- nu*EvH - mu_v*IvH
    UvHt <- alpha*SvH - mu_v*UvH
    ## Animal host - Area 1
    SaLt <- beta_aL + delta_a*RaL - mu_aL*SaL - lambda_aL * IvL*SaL
    EaLt <- lambda_aL*IvL*SaL - (mu_aL+eta)*EaL
    IaLt <- eta*EaL - (mu_aL+gamma_aL)*IaL
    RaLt <- gamma_aL*IaL - (mu_aL+delta_a)*RaL
    ## Animal host - Area 2
    SaHt <- beta_aH +delta_a*RaH - mu_aH*SaH - lambda_aH * IvH*SaH
    EaHt <- lambda_aH * IvH*SaH - (mu_aH+eta)*EaH
    IaHt <- eta*EaH - (mu_aH+gamma_aH)*IaH
    RaHt <- gamma_aH*IaH - (mu_aH+delta_a)*RaH
    ## Return ode variables
    list(c(S_Lt, E_Lt, I_1Lt, I_2Lt, T_Lt,
           S_Ht, E_Ht, I_1Ht, I_2Ht, T_Ht,
           cumI1Lt, cumI2Lt, cumI1Ht, cumI2Ht,
           cumCasesPassive1t.L, cumCasesPassive1t.H, cumCasesPassive2t.L, cumCasesPassive2t.H,
           cumCasesActive1t, cumCasesActive2t,
           SvLt, EvLt, IvLt, UvLt, SvHt, EvHt, IvHt, UvHt,
           SaLt, EaLt, IaLt, RaLt, SaHt, EaHt, IaHt, RaHt))
  }) 
}


## #######################
## FUTURE INTERVENTIONS ##
## #######################
runInterv <- function(alpha, b, coef1, c_aL, c_aH, delta, delta_a, epsilon, eta, f, gamma, gamma_aL, gamma_aH, mu, 
                       mu_aL, mu_aH, mu_t, mu_v, Nh0, nu, sigma, sigma_aL, sigma_aH, xi,
                       pars, y0, intervention, data.AS, data.PD) { 
  N2N1 <- as.numeric(pars['N2N1'])
  VH1 <- as.numeric(pars['VH1'])
  VH2 <- as.numeric(pars['VH2'])

  ## Set initial conditions
  Nh10 <- Nh0 / (1 + N2N1)
  Nh20 <- Nh10 * N2N1
  Nv10 <- Nh10 * VH1
  Nv20 <- Nh20 * VH2
  ## Emergence rates of flies in two areas
  Emerge_vL <- Nv10 * mu_v
  Emerge_vH <- Nv20 * mu_v
  ## Set Parms for ODE
  emerge <- c(Emerge_vL, Emerge_vH)
  names(emerge) <- c('Emerge_vL', 'Emerge_vH')
  fixedPars <- c(alpha, b, coef1, c_aL, c_aH, delta, delta_a, epsilon, eta, f, gamma, gamma_aL, gamma_aH, mu, mu_aL, mu_aH, mu_t, mu_v, Nh0, nu, sigma, sigma_aL, sigma_aH, xi)
  names(fixedPars) <- c('alpha', 'b', 'coef1', 'c_aL', 'c_aH', 'delta', 'delta_a', 'epsilon', 'eta', 'f', 'gamma', 'gamma_aL', 'gamma_aH', 'mu', 'mu_aL', 'mu_aH', 'mu_t', 'mu_v', 'Nh0', 'nu', 'sigma', 'sigma_aL', 'sigma_aH', 'xi')
  Parms <- c(pars, fixedPars, emerge)
  ## Set time
  t2 <- 18 ## start future interventions 2018
  tf2 <- 31 ## end 2030
  Times <- seq(0,tf2,1/12) ## so I capture monthly changes in dynamics
  ## Calculate
  outODE <- ode(y=y0_2000, times=Times, func=fHAT_interv, parms=Parms, method='ode45', intervention=intervention, t2=t2, tf2=tf2, rate_AS=rate_AS, slope=slope)
  Y <- outODE[,-1] ## remove time column
  return(Y) 
}

fHAT_interv <- function(times, y, Parms, intervention, t2, tf2, rate_AS, slope) {
  with(as.list(c(y,Parms)), { 
    r_b <- Parms['coef2']*slope[1]
    index <- seq(1,tf2,1) 

    if(times==0) {
      r_a <- Parms['coef1']*slope[1]
      r_AS <- rate_AS[1]
    } else {
      for (i in 1:tf2) {
        if(times >(index[i]-1) & times<=index[i]) {
          r_AS <- rate_AS[i]
          r_a <- Parms['coef1']*slope[i] 
        }
      }
    }
    r_1H <- r_a
    r_2H <- r_b
    
    ## INTERVENTIONS
    if (intervention=='interv1' || intervention=='interv2' ) {
      tmp <- numeric()
      for (i in 1:tf2)  {tmp[i] <- ifelse(times >= (i-1) & times <= ((i-1)+1/12), -9, 0)}
      ## TRUE  corresponds to the "active screening month"
      ifelse(any(tmp!=0), r_1L <- r_AS + r_a, r_1L <- r_a) 
      ifelse(any(tmp!=0), r_2L <- r_AS + r_b, r_2L <- r_b)
      ##
      if (intervention=='interv2') { ## vector control
        if (times>t2)  ## t2=19 is time when future interventions start (i.e. 2018)
          mu_v <- mu_v/0.4 ## Increase vector mortality so that the equilibrium population is reduced by 60%
      }
    }
    
    if (intervention=='interv3') {
      tmp <- numeric()
      for (i in 1:tf2)  {tmp[i] <- ifelse(times >= (i-1) & times <= ((i-1)+1/12), -9, 0)}
      if (times<=t2) { ## 2000-2017
        ifelse(any(tmp!=0), r_1L <- r_AS + r_a, r_1L <- r_a) ## as in baseline
        ifelse(any(tmp!=0), r_2L <- r_AS + r_b, r_2L <- r_b) ## as in baseline
        r_1H <- r_a
        r_2H <- r_b
      } else { ## times>t2, double EPD in both LR and HR settings
        ifelse(any(tmp!=0), r_1L <- r_AS + 2*r_a, r_1L <- 2*r_a)
        ifelse(any(tmp!=0), r_2L <- r_AS + 2*r_b, r_2L <- 2*r_b)
        r_1H <- 2*r_a
        r_2H <- 2*r_b
      }
    }
    
    ## Allow for disease induced deaths to cycle back in (e.g., births make up for deaths so population sizes remain constant)
    beta_L <- mu*(S_L + E_L + I_1L + I_2L + T_L) + mu_gamma*I_2L + mu_t*T_L
    beta_H <- mu*(S_H + E_H + I_1H + I_2H + T_H) + mu_gamma*I_2H + mu_t*T_H
    beta_aL <- mu_aL*(SaL + EaL + IaL + RaL)
    beta_aH <- mu_aH*(SaH + EaH + IaH + RaH)
    ## populations exposed to bites
    N_L  <- S_L + E_L + I_1L + I_2L
    N_H  <- S_H + E_H + I_1H + I_2H
    N_aL <- SaL + EaL + IaL + RaL
    N_aH <- SaH + EaH + IaH + RaH
    ## Terms for biting probabilities
    theta_vLhL <- (sigma*N_L)/(sigma*(N_L+(1-xi)*N_H)+sigma_aL*N_aL)
    theta_vLhH <- (sigma*(1-xi)*N_H) / (sigma*(N_L+(1-xi)*N_H)+sigma_aL*N_aL)
    theta_vLaL <- (sigma_aL*N_aL)/(sigma*(N_L+(1-xi)*N_H)+sigma_aL*N_aL)
    theta_vHhH <- (sigma*xi*N_H)/(sigma*xi*N_H + sigma_aH*N_aH)
    theta_vHaH <- (sigma_aH*N_aH)/(sigma*xi*N_H + sigma_aH*N_aH)
    ## Define contact rates in vectors, hosts & animals
    ## HUMANS
    lambdaL  <- (b*f*theta_vLhL)/N_L
    lambdaH1 <- (b*f*theta_vLhH)/N_H 
    lambdaH2 <- (b*f*theta_vHhH)/N_H 
    ## VECTORS
    c1        <- (f*theta_vLhL*c_h)/N_L
    c2        <- (f*theta_vLhH*c_h)/N_H
    c3        <- (f*theta_vLaL*c_aL)/N_aL
    Lambda_vL <- c1*(I_1L + I_2L)  + c2*(I_1H + I_2H) + c3*IaL
    c4        <- (f*theta_vHhH*c_h)/N_H 
    c5        <- (f*theta_vHaH*c_aH)/N_aH 
    Lambda_vH <- c4*(I_1H + I_2H)  + c5*IaH
    ## ANIMALS
    lambda_aL <- (b*f*theta_vLaL*c_aL)/N_aL 
    lambda_aH <- (b*f*theta_vHaH*c_aH)/N_aH
    ## #######
    ## ODEs ##
    ## 1st host - humans
    S_Lt  <- beta_L + delta*T_L - mu*S_L - lambdaL*IvL*S_L
    E_Lt  <- lambdaL*IvL*S_L - (mu+eta)*E_L
    I_1Lt <- eta*E_L - (mu+gamma+r_1L)*I_1L 
    I_2Lt <- gamma*I_1L - (mu+mu_gamma+r_2L)*I_2L
    T_Lt  <- r_1L*I_1L + r_2L*I_2L - (mu+mu_t+delta)*T_L
    ## 2nd host - humans
    S_Ht  <- beta_H + delta*T_H - mu*S_H - (lambdaH1*IvL + lambdaH2*IvH)*S_H 
    E_Ht  <- (lambdaH1*IvL + lambdaH2*IvH)*S_H - (mu+eta)*E_H
    I_1Ht <- eta*E_H - (mu+gamma+r_1H)*I_1H 
    I_2Ht <- gamma*I_1H - (mu+mu_gamma+r_2H)*I_2H
    T_Ht  <- r_1H*I_1H + r_2H*I_2H - (mu+mu_t+delta)*T_H
   
    ## cumulative nb of infected people by stage and setting 
    cumI1Lt <- eta*E_L
    cumI2Lt <- gamma*I_1L
    cumI1Ht <- eta*E_H
    cumI2Ht <- gamma*I_1H
    ## Store cummulative number of reported cases by stage and by setting
    cumCasesPassive1t.L <- r_a * I_1L
    cumCasesPassive2t.L <- r_b * I_2L
    cumCasesPassive1t.H <- r_a * I_1H
    cumCasesPassive2t.H <- r_b * I_2H
    
    if (intervention!='interv3') {
      cumCasesPassive1t.L <- r_a * I_1L
      cumCasesPassive2t.L <- r_b * I_2L
      cumCasesPassive1t.H <- r_a * I_1H
      cumCasesPassive2t.H <- r_b * I_2H
    } else {
      if (times<=t2) { 
        cumCasesPassive1t.L <- r_a * I_1L
        cumCasesPassive2t.L <- r_b * I_2L
        cumCasesPassive1t.H <- r_a * I_1H
        cumCasesPassive2t.H <- r_b * I_2H
      } else {
        cumCasesPassive1t.L <- 2*r_a * I_1L
        cumCasesPassive2t.L <- 2*r_b * I_2L
        cumCasesPassive1t.H <- 2*r_a * I_1H
        cumCasesPassive2t.H <- 2*r_b * I_2H
      }
    }
    
    ifelse(any(tmp!=0), cumCasesActive1t <- r_AS *I_1L, cumCasesActive1t <- 0) 
    ifelse(any(tmp!=0), cumCasesActive2t <- r_AS *I_2L, cumCasesActive2t <- 0) 
    
    ## Vectors - Area 1
    SvLt <- Emerge_vL - Lambda_vL*SvL - mu_v*SvL - alpha*SvL   
    EvLt <- Lambda_vL*SvL - (mu_v+nu)*EvL
    IvLt <- nu*EvL - mu_v*IvL
    UvLt <- alpha*SvL - mu_v*UvL
    ## Vectors - Area 2
    SvHt <- Emerge_vH - Lambda_vH*SvH - mu_v*SvH - alpha*SvH   
    EvHt <- Lambda_vH*SvH - (mu_v+nu)*EvH
    IvHt <- nu*EvH - mu_v*IvH
    UvHt <- alpha*SvH - mu_v*UvH
    ## Animal host - Area 1
    SaLt <- beta_aL + delta_a*RaL - mu_aL*SaL - lambda_aL * IvL*SaL
    EaLt <- lambda_aL*IvL*SaL - (mu_aL+eta)*EaL
    IaLt <- eta*EaL - (mu_aL+gamma_aL)*IaL
    RaLt <- gamma_aL*IaL - (mu_aL+delta_a)*RaL
    ## Animal host - Area 2
    SaHt <- beta_aH +delta_a*RaH - mu_aH*SaH - lambda_aH * IvH*SaH
    EaHt <- lambda_aH * IvH*SaH - (mu_aH+eta)*EaH
    IaHt <- eta*EaH - (mu_aH+gamma_aH)*IaH
    RaHt <- gamma_aH*IaH - (mu_aH+delta_a)*RaH
    ## Return ode variables
    list(c(S_Lt, E_Lt, I_1Lt, I_2Lt, T_Lt,
           S_Ht, E_Ht, I_1Ht, I_2Ht, T_Ht,
           cumI1Lt, cumI2Lt, cumI1Ht, cumI2Ht,
           cumCasesPassive1t.L, cumCasesPassive1t.H, cumCasesPassive2t.L, cumCasesPassive2t.H,
           cumCasesActive1t, cumCasesActive2t,
           SvLt, EvLt, IvLt, UvLt, SvHt, EvHt, IvHt, UvHt,
           SaLt, EaLt, IaLt, RaLt, SaHt, EaHt, IaHt, RaHt))
  }) 
}
