# Supplementary material for: Assessing the impact of aggregating disease stage data in model predictions of human African trypanosomiasis transmission and control activities in Bandundu province (DRC)
Source: PLoS Negl Trop Dis. 2020 Jan 21;14(1):e0007976. doi: 10.1371/journal.pntd.0007976 (PMC6994134; doi:10.1371/journal.pntd.0007976)
Supplement: S1 Code — (ZIP) [file pntd.0007976.s008.zip › code/S_main.R]

## ########################################################################################################################
## Article: Assessing the impact of aggregating disease stage data in model predictions of human African trypanosomiasis ##
##          transmission and control activities in Bandundu province (DRC)                                               ##
## Code for model S.                                                                                                     ##
## Authors: Soledad Castano and Nakul Chitnis (Swiss TPH)                                                                ##
## Complementary files: S_data.R and S_functions.R                                                                       ##
## ########################################################################################################################


rm(list=ls())
library(lhs); library(deSolve); library(rootSolve)

## Error tolerance for the ABC algorithm
errTol <- .4

nsamples=1e5 #from priors
maxsample<-1000 #calibrated

source('data.R')
source('functions.R')

## Aggregate data for different fits 
BandunduData.fitA <- cbind(data.AS[,'hat.cases'],data.PD[,'hat.cases'])
BandunduData.fitB <- cbind(data.AS[,c('P1','P2')],data.PD[,c('P1','P2')])
BandunduData.fitC <- BandunduData.fitB[1:7,]

## Fixed parameters
daysInYear <- 365
t0 <- 0; tf <- 50 ## initial and final time for getting endemic equilibrium prior to data interventions
Eps <- 1E-5; AbsEps <- 1E-3 ## error tolerance for the ode solver
intervTime <- 13 ## duration of interventions (2000-2012)

## Transmission model parameters. Annual rates when it applies. See "SI Model descriptions" for parameter description
AH1 = 0.7 
AH2 = 0.9  
alpha = 0.2 * daysInYear
b= 0.8
c_aL = 0
c_aH = 0
epsilon=0.7
coef1 = 4.6144
delta = 0.006*daysInYear
delta_a = 0.003*daysInYear
eta = 0.085*daysInYear
f = 0.333 * daysInYear
gamma = 0.001*daysInYear
gamma_aL = 0.002*daysInYear
gamma_aH = 0.0019*daysInYear
mu= 5.4795 * 1e-5*daysInYear
mu_aL = 0.0014 *daysInYear 
mu_aH = mu_aL
mu_t = 0*daysInYear 
mu_v = 0.03*daysInYear
Nh0 = 10000
nu = 0.037*daysInYear
sigma = 0.4
sigma_aL = 0.3
sigma_aH = 0.3
xi = 0.62 


## Uniform prior ranges
lowerRange <- c(0.001, 0* daysInYear, 0.00115*daysInYear, 1e-3, 2, 2)
upperRange <- c(0.004, (80/365)*daysInYear, 0.002*daysInYear, 0.3, 4, 4.5)
names(lowerRange) <- c('c_h', 'coef2', 'mu_gamma', 'N2N1', 'VH1', 'VH2')
names(upperRange) <- names(lowerRange) 

## Sample prior parameters using a Latin hypercube sampler
pars <- fFullSampleLHS(NSAMPLES=nsamples, lowerRange=lowerRange, upperRange=upperRange)
colnames(pars) <- names(lowerRange) 


## ################
## ABC algorithm ## 
parsA <- parsB <- parsC <- matrix(ncol=length(lowerRange))
countA <- countB <- countC <- 0

for (ii in 1:nsamples) { 
  reportedCases <- matrix(nrow=13,ncol=4)
  ## Get endemic equilibrium by year 2000
  EE <- runfHATODEs(AH1, AH2, alpha, b, coef1, c_aL, c_aH, delta, delta_a, epsilon, eta, f, gamma, gamma_aL, gamma_aH, mu, mu_aL, mu_aH, mu_t, mu_v, Nh0, nu, sigma, sigma_aL, sigma_aH, xi, Pars=pars[ii,], tf, Eps, AbsEps)
  ## Determine active and passive detection rates
  N2N1 <- pars[ii,'N2N1']
  rate_AS <- -12*log(1-( data.AS[,'peopleScreened']/ ( (1+N2N1)*epsilon*data.AS[,'pop'])))
  slope <- data.PD[,'peopleScreened']/(epsilon * data.PD[,'pop']) 
  
  cumI1L <- EE['I_1L']
  cumI2L <- EE['I_2L']
  cumI1H <- EE['I_1H']
  cumI2H <- EE['I_2H']
  cumCasesPassive1.L <- cumCasesPassive1.H <- cumCasesPassive2.L <- cumCasesPassive2.H <- 0
  cumCasesPassive1 <- cumCasesPassive2 <- cumCasesActive1 <- cumCasesActive2 <-0    
  
  ## Set initial conditions for period 2000-2012
  y0_2000 <- c(EE[1:10], cumI1L, cumI2L, cumI1H, cumI2H, cumCasesPassive1.L,cumCasesPassive1.H,cumCasesPassive2.L, cumCasesPassive2.H, cumCasesActive1, cumCasesActive2, EE[11:(length(EE))])
  ## Add names:
  names(y0_2000) <-  c('S_L', 'E_L', 'I_1L', 'I_2L', 'T_L', 'S_H', 'E_H', 'I_1H', 'I_2H', 'T_H', 
                       'cumI1L', 'cumI2L', 'cumI1H', 'cumI2H', 'cumCasesPassive1.L', 'cumCasesPassive1.H', 'cumCasesPassive2.L','cumCasesPassive2.H', 'cumCasesActive1', 'cumCasesActive2', 
                       'SvL', 'EvL', 'IvL', 'UvL', 'SvH', 'EvH', 'IvH', 'UvH', 'SaL', 'EaL', 'IaL', 'RaL', 'SaH', 'EaH', 'IaH', 'RaH')
  ## Run dynamics 
  outputInterv <- runHATODE2fit(y0_2000=y0_2000, alpha, b, coef1, c_aL, c_aH, delta, delta_a, epsilon, eta, f, gamma, gamma_aL, gamma_aH, mu, 
                                mu_aL, mu_aH, mu_t, mu_v, Nh0, nu, sigma, sigma_aL, sigma_aH, xi, 
                                Pars=pars[ii,], intervTime=intervTime, rate_AS=rate_AS, slope=slope)
  ## Extract information:
  tindex <- c(1, 12*seq(1,intervTime,1)+1)  
  
  ## Reported cases
  cumActive1  <- outputInterv[,'cumCasesActive1']
  cumActive2  <- outputInterv[,'cumCasesActive2']
  cumPassive1 <- outputInterv[,'cumCasesPassive1.L'] + outputInterv[,'cumCasesPassive1.H'] 
  cumPassive2 <- outputInterv[,'cumCasesPassive2.L'] + outputInterv[,'cumCasesPassive2.H'] 
  ## Scale up
  Active1  <-  ( diff(cumActive1[tindex])* epsilon* BandPop *(1+N2N1) )/ Nh0
  Active2  <- ( diff(cumActive2[tindex]) * epsilon* BandPop *(1+N2N1) )/Nh0
  Passive1 <- ( diff(cumPassive1[tindex]) * epsilon* BandPop )/Nh0
  Passive2 <- ( diff(cumPassive2[tindex]) * epsilon* BandPop )/Nh0
  
  reportedFitA <- cbind(Active1+Active2,Passive1+Passive2)
  reportedFitB <- cbind(Active1,Active2,Passive1,Passive2)
  reportedFitC <- reportedFitB[1:7,]
  
  ## ##################
  ## Accept/Reject step
  ## fit A
  tmpA <- abs((reportedFitA-BandunduData.fitA)/BandunduData.fitA) <= errTol
  while(countA<=maxsample) {
    if(prod(tmpA)==1) {
      countA <- countA+1 
      parsA <- rbind(parsA, pars[ii,]) 
    }
  }
  ## fit B
  tmpB <- abs((reportedFitB-BandunduData.fitB)/BandunduData.fitB) <= errTol
  while(countB<=maxsample) {
    if(prod(tmpB)==1) {
      countB <- countB+1 
      parsB <- rbind(parsB, pars[ii,]) 
    }
  }
  ## fit C
  tmpC <- abs((reportedFitC-BandunduData.fitC)/BandunduData.fitC) <= errTol
  while(countC<=maxsample) {
    if(prod(tmpC)==1) {
      countC <- countC+1 
      parsC <- rbind(parsC, pars[ii,]) 
    }
  }
}    
parsA<-parsA[-1,]; parsB<-parsB[-1,]; parsC<-parsC[-1,]


## #############################
## Save calibrated parameters ##
## #############################
setwd(baseDir)
outputfile <- paste0("ABC_output",".Rdata")
save(parsA,parsB,parsC,file=outputfile)


## ####################
## Run interventions ##
## ####################
tf2 <- 31 ## simulate period 2000-2030
tindex <- c(1, 12*seq(1,tf2,1)+1)  
FIT <- c('A','B','C')
allInterventions = c('interv1', ## 'baseline', 
                     'interv2', ## 'vectorControl',
                     'interv3') ## 'enhancedPassiveDetection', 
nbInterv <- length(allInterventions)

## Add Bandundu province population projections until 2030 using a 3% annual growth rate
tmp2 <- numeric()
for (i in 1:18) 
  tmp2[i] <- data.AS[,'pop'][13] * (1.03)^i
BandPop31years <- c(data.AS[,'pop'],tmp2)


## Loop through fits and interventions
for (iFit in 1:length(FIT)) {
  fit <- FIT[iFit]
  tmp <- paste0('fit', fit)
  
  if(fit=='A') {
    pars <- parsA
  } else if (fit=='B') {
    pars <- parsB
  } else { ##fit=='C'
    pars <- parsC
  }
  
  ## Generate new folder to store projection output from a given fit
  outDir <- paste0('S_',tmp)
  setwd(outDir)
  
  ## Loop through interventions
  for (iIntervention in 1:nbInterv) {
    intervention <- allInterventions[iIntervention]
    print(intervention)
    
    ## Set filenames
    fileSaveName1 <-paste0('S_', tmp,'_', intervention, '_output1.txt') ## New transmissions/infections by year
    fileSaveName2 <-paste0('S_', tmp,'_', intervention, '_output2.txt') ## Actively reported Stage 1
    fileSaveName3 <-paste0('S_', tmp,'_', intervention, '_output3.txt') ## Actively reported Stage 2
    fileSaveName4 <-paste0('S_', tmp,'_', intervention, '_output4.txt') ## Passively reported Stage 1
    fileSaveName5 <-paste0('S_', tmp,'_', intervention, '_output5.txt') ## Passively reported Stage 2
    fileSaveName6 <-paste0('S_', tmp,'_', intervention, '_output6.txt') ## Year of elimination 1
    fileSaveName7 <-paste0('S_', tmp,'_', intervention, '_output7.txt') ## Year of elimination 2
    
    ## Define elements to store the outputs
    newInfections.byYear <- newCasesActive1.byYear <- newCasesActive2.byYear <- newCasesPassive1.byYear <- newCasesPassive2.byYear <- matrix(0,nsamples,tf2)
    yearElim1 <- yearElim2 <- numeric()
    
    for (ii in 1:maxsample) {
      EE <- runfHATODEs(alpha, b, coef1, c_aL, c_aH, delta, delta_a, epsilon, eta, f, gamma, gamma_aL, gamma_aH, mu, mu_aL, mu_aH, mu_t, mu_v, Nh0, nu, sigma, sigma_aL, sigma_aH, xi, Pars=pars[ii,], tf, Eps, AbsEps)
      ## Determine projections for active and passive detection rates
      N2N1 <- pars[ii,'N2N1']
      rate_AS <- -12*log(1-( data.AS[,'peopleScreened']/ ( (1+N2N1)*epsilon*data.AS[,'pop'])))
      slope <- data.PD[,'peopleScreened']/(epsilon * data.PD[,'pop']) 
      ## for projections, fit A and B
      mr <- mean(rate_AS) 
      rate_AS <- c(rate_AS,rep(mr,31-13))
      slope <- c(slope, rep(slope[12],31-13)) ## take the max for projections
      if(fit=='C') { 
        mr <- mean(rate_AS[1:7]) 
        rate_AS <- c(rate_AS[1:7],rep(mr,31-7))
        slope <- c(slope[1:7], rep(slope[7],31-7))
      }
      
      cumI1L <- EE['I_1L'];cumI2L <- EE['I_2L'];cumI1H <- EE['I_1H'];cumI2H <- EE['I_2H']
      cumCasesPassive1.L <- cumCasesPassive1.H <- cumCasesPassive2.L <- cumCasesPassive2.H <- 0
      cumCasesPassive1 <- cumCasesPassive2 <- cumCasesActive1 <- cumCasesActive2 <-0    
      
      ## Set initial conditions for period 2000-2012
      y0_2000 <- c(EE[1:10], cumI1L, cumI2L, cumI1H, cumI2H, cumCasesPassive1.L,cumCasesPassive1.H,cumCasesPassive2.L, cumCasesPassive2.H, cumCasesActive1, cumCasesActive2, EE[11:(length(EE))])
      ## Add names:
      names(y0_2000) <-  c('S_L', 'E_L', 'I_1L', 'I_2L', 'T_L', 'S_H', 'E_H', 'I_1H', 'I_2H', 'T_H', 
                           'cumI1L', 'cumI2L', 'cumI1H', 'cumI2H', 'cumCasesPassive1.L', 'cumCasesPassive1.H', 'cumCasesPassive2.L','cumCasesPassive2.H', 'cumCasesActive1', 'cumCasesActive2', 
                           'SvL', 'EvL', 'IvL', 'UvL', 'SvH', 'EvH', 'IvH', 'UvH', 'SaL', 'EaL', 'IaL', 'RaL', 'SaH', 'EaH', 'IaH', 'RaH')
      
      ## Run the dynamics 2000-2030 under given intervention and for a given fit
      Y <- runInterv(alpha, b, coef1, c_aL, c_aH, delta, delta_a, epsilon, eta, f, gamma, gamma_aL, gamma_aH, mu, mu_aL, mu_aH, mu_t, mu_v, Nh0, nu, sigma, sigma_aL, sigma_aH, xi,
                     pars=pars[ii,], y0=y0, intervention=intervention, data.AS=data.AS, data.PD=data.PD)
      
      ## ###############################
      ## OUTPUT 1 : newInfections.byYear
      cumIncidL <- Y[,'cumI1L'] 
      cumIncidH <- Y[,'cumI1H']
      incidence <- diff(cumIncidL[tindex]) + diff(cumIncidH[tindex])
      newInfections.byYear[ii,] <- (incidence * BandPop31years) / Nh0 #scale up
      
      ## #############
      ## OUTPUT 2-3-4-5
      cumActive1  <- Y[,'cumCasesActive1']; cumActive2  <- Y[,'cumCasesActive2']
      cumPassive1 <- Y[,'cumCasesPassive1.L'] + Y[,'cumCasesPassive1.H'] # Y[,'cumCasesPassive1'] 
      cumPassive2 <- Y[,'cumCasesPassive2.L'] + Y[,'cumCasesPassive2.H'] # Y[,'cumCasesPassive2'] 
      Active1  <- diff(cumActive1[tindex])
      Active2  <- diff(cumActive2[tindex])
      Passive1 <- diff(cumPassive1[tindex])
      Passive2 <- diff(cumPassive2[tindex])
      #scale up
      newCasesActive1.byYear[ii,] <- (Active1 * epsilon* BandPop31years*(1+N2N1) ) / Nh0
      newCasesActive2.byYear[ii,] <- (Active2 * epsilon* BandPop31years*(1+N2N1) ) / Nh0
      newCasesPassive1.byYear[ii,] <- (Passive1 * epsilon*BandPop31years) / Nh0 
      newCasesPassive2.byYear[ii,] <- (Passive2 * epsilon*BandPop31years) / Nh0 
      
      ## ###################################
      ## OUTPUT 6-7 : yearElimination1 and 2
      Bandundu2030 <- BandPop31years[31] 
      threshold1 <- (1/1000000)*Bandundu2030 ## Scale up the threshold 1/1,000,000 to Bandundu population in 2030
      threshold2 <- (1/100000)*Bandundu2030 ## Scale up the threshold 1/100,000 to Bandundu population in 2030
      
      if(newInfections.byYear[ii,31] < threshold1 )  {
        indx <- which(newInfections.byYear[ii,] < threshold1)[1] 
        year <- indx + 1999
      } else {
        year <- 2031 ## goal was not achieved
      }
      yearElim1[ii] <- year
      ## 
      if(newInfections.byYear[ii,31] < threshold2) {
        indx <- which(newInfections.byYear[ii,] < threshold2)[1] 
        year <- indx + 1999
      } else {
        year <- 2031 ## goal was not achieved
      }
      yearElim2[ii] <- year
      
    } ## end loop on ii
    
    if (SaveData) {
      write.table(newInfections.byYear,   file=fileSaveName1, row.names=FALSE, col.names=FALSE)
      write.table(newCasesActive1.byYear, file=fileSaveName2, row.names=FALSE, col.names=FALSE)
      write.table(newCasesActive2.byYear, file=fileSaveName3, row.names=FALSE, col.names=FALSE)
      write.table(newCasesPassive1.byYear, file=fileSaveName4, row.names=FALSE, col.names=FALSE)
      write.table(newCasesPassive2.byYear, file=fileSaveName5, row.names=FALSE, col.names=FALSE)
      write.table(yearElim1,       file=fileSaveName6, row.names=FALSE, col.names=FALSE)
      write.table(yearElim2,       file=fileSaveName7, row.names=FALSE, col.names=FALSE)
      write.table(yearElimPHP,     file=fileSaveName8, row.names=FALSE, col.names=FALSE)
    }  
  } ## end loop on interventions
}  ## end loop on fits
