# Supplementary material for: Assessing the impact of aggregating disease stage data in model predictions of human African trypanosomiasis transmission and control activities in Bandundu province (DRC)
Source: PLoS Negl Trop Dis. 2020 Jan 21;14(1):e0007976. doi: 10.1371/journal.pntd.0007976 (PMC6994134; doi:10.1371/journal.pntd.0007976)
Supplement: S1 Code — (ZIP) [file pntd.0007976.s008.zip › code/W_code.m]

function [Year, ActNumber1,ActNumber2, PasNumber1, PasNumber2, ActualNumber, R_0sq] = Warwick_ODEHATmodel_Bdd(Year,NumberPeopleScreened,R0_wanted,r,Ratio1,Ratio2,Ratio3,Ratio4,k_A,f_A,d,d_amp,g_H,d_steep,d_change,N_H0,Specificity,VCyear,VCpercent,RDTyear,RDTincrease)

set(0,'DefaultAxesFontSize',14)
set(0,'DefaultLineLinewidth',1.2)

% It is an ODE, SEIIR Warwick HAT model used in Castano et al, PLOS NTD, 
% "Assessing the impact of data aggregation in model predictions of HAT 
% transmission and control activities"

% The model takes the intervention years and number of people screened from data to
% compute the disease dynamics and expected number of reported active and 
% passive incidence based on the proportion of the population screened and
% the diagnostic test accuracy. 

% Outputs years and active and passive (numbers) of cases detected

% Sets up default parameters if necessary (median of posterior parameters).
% All rates in days
if nargin == 0
   
   N_H0=9.0744e6;   %2015 Population size of Bandundu province
  
   R0_wanted=1.0015;%Average number of secondary cases - basic reproduction number
   d=2.42e-4;       %Baseline passive reporting rate I1 -> R
   g_H=0.0015;      %Baseline passive Treatment rate of hosts I2->R
   u=0.3911;        %Proportion of passive cases reported
   
   Ratio1=0.4927;   %Proportion of low-risk people in population (participating)
   Ratio2=0;        %Proportion of high-risk people in population (participating)
   Ratio3=0;        %Proportion of low-risk people in population (non-participating)
   Ratio4=1-Ratio1; %Proportion of high-risk people in population (non-participating)
   r=1.0319;        %Relative bites taken on high-risk people
   
   k_A=1;           %Relative number of reservoir animals to humans (fixed)
   f_A=0;           %Proportion of bites on animal reservoirs (fixed)
                              
   d_amp=1.1705;    %Amplitute of change in S1 passive detection function
   d_steep=1;       %Steepness of change in S1 passive detection function (fixed)
   d_change=2008;   %Switching point in S1 passive detection function (fixed)
   
   %Simulation years (including percentage screening data from 2000-2012 from Lumbala
   %2015, Int J Health Geo)
   Year=[2000:2012];  
   NumberPeopleScreened=N_H0*[0.0955 0.1041 0.0867 0.1098 0.1169 0.1178 0.1338 0.1281 0.1152 0.1116 0.1066 0.0731 0.0917];
  
   %Example future intervention information
   Year=[Year 2013:2030];   %Append extra years
   NumberPeopleScreened=[NumberPeopleScreened (NumberPeopleScreened(end))*ones(1,18)]; %Continue screening at 2012 level
   VCyear=2050;             %Start VC in this year
   VCpercent=60;            %Tsetse population reduction
   RDTyear=2050;            %Start enhanced passive detection in this year
   RDTincrease=1;           %Relative increase in enhanced passive detection rate
  
  
end


%Fixed parameters

%%%%%%%%%%%%%%%%%%%%%%%%%%%%%%%%%%%%%%%%%%%%%%%%%%%%%%%%%%%%%%%%%%%%%%%%%%
% Defines fixed parameters
%%%%%%%%%%%%%%%%%%%%%%%%%%%%%%%%%%%%%%%%%%%%%%%%%%%%%%%%%%%%%%%%%%%%%%%%%%

%Hosts are  (1) low-risk, random participants
%           (2) high-risk, random participants
%           (3) low-risk, non-participants
%           (4) high-risk, non-participants
%           (5) animals (non-reservoir)

N_A=N_H0*k_A;       %Number of reservoir animals 
N=N_H0*[Ratio1 Ratio2 Ratio3 Ratio4 k_A 1]; %Vector of host population sizes
relprob=1;          %p_A/p_H 
d_1=[d d d d 0 0];  %Baseline passive reporting rate I1 -> R
f_H =0.09;          %Percent blood-meals on humans
p_V=0.065;          %Probability of transmission from host to vector
meff=1;             %Placeholder value for p_H*N_V/N_H which is updated below
epsilon=0.05;       %Reduced non-teneral susceptibility factor

b_H = [5.4795e-5  5.4795e-5 5.4795e-5 5.4795e-5 0.0014 0.0027];   %Birth rate of hosts
mu_H = [5.4795e-5  5.4795e-5 5.4795e-5 5.4795e-5 0.0014 0.0027];  %Natural death rate of hosts
sigma_H = [0.0833  0.0833 0.0833 0.0833 0.0833 0];                %E -> I1 rate of becoming infectious from infected of hosts (latency period)
phi_H = [0.0019 0.0019 0.0019 0.0019 0 0];                        %Inverse Stage I duration, I1 -> I2                 
gamma_H = g_H*[1 1 1 1 0 0];                                      %Passive Treatment rate of hosts I2->R
delta_H = [0 0 0 0 0 0];                                          %Disease death rate of hosts (inverse time to death x prob of dying???)
omega_H = [0.006 0.006 0.006 0.006 0 0];                          %Rate of full recovery R -> S

%Vector 
b_V = 0.03;         %Birth rate of vectors
mu_V = 0.03;        %Death rate of vectors
alpha = 0.333;      %Bite rate
sigma_V = 0.034;    %Inverse of latency period
B_V = 0.0505;       %Tsetse birth rate (total)
xi_V=1/27;          %Inverse of pupal duration
Kcap=111.09*N_H0;   %Pupal carrying capacity
p_survivePV=0.75;   %Proability of pupal survival
p_targetdie=0;      %Initial tiny target effecicacy

%%%%%%%%%%%%%%%%%%%%%%%%%%%%%%%%%%%%%%%%%%%%%%%%%%%%%%%%%%%%%%%%%%%%%%%%%%
% Computes meff from known R_0
%%%%%%%%%%%%%%%%%%%%%%%%%%%%%%%%%%%%%%%%%%%%%%%%%%%%%%%%%%%%%%%%%%%%%%%%%%

for Loop=1:2

p_H=[meff meff meff meff meff 0];

Phigh=Ratio2+Ratio4;
s_A=f_A*((Ratio1+Ratio3)+r*(Ratio2+Ratio4))*(1+(1-f_A-f_H)/(f_A+f_H))/(k_A*(1-f_A)*(1-f_A*(1-f_A-f_H)/((1-f_A)*(f_A+f_H))));
s_N=(1-f_A-f_H)*((Ratio1+Ratio3)+r*(Ratio2+Ratio4)+k_A*s_A)/(f_A+f_H);
s=[1 r 1 r s_A s_N];%Biting preference on hosts (given no animal reservoir)  
k=N./N(1);
f=(s.*k)/sum(s.*k); %Vector of bites on different host populations

%Compute R_0 using NGM approach
T=zeros(12,12);
S=zeros(12,12);
S_Vstar=mu_V*N_H0/(alpha+mu_V);     %equilibrium S_V
G_Vfrom0=alpha*N_H0/(alpha+mu_V);   %equilibrium (no infection) G_V

%T is transmissions
T(1,12)=alpha*meff*(f(1)+f(3)); %I_V infects E_Hlow
T(4,12)=alpha*meff*(f(2)+f(4)); %I_V infects E_Hhigh
T(7,12)=alpha*p_H(5)*f(5);      %I_V infects E_A
T(9,2)=alpha*p_V*(f(1)+f(3))*(S_Vstar+epsilon*G_Vfrom0)/((1-Phigh)*N_H0); %I_1Hlow infects E_1V
T(9,3)=T(9,2);                  %I_2Hlow infects E_1V
    if Phigh~=0
    T(9,5)=alpha*p_V*(f(2)+f(4))*(S_Vstar+epsilon*G_Vfrom0)/(Phigh*N_H0); %I_1Hhigh infects E_1V
    T(9,6)=T(9,5);              %I_2Hhigh infects E_1V
    end
    if N_A~=0
        T(9,8)=alpha*p_V*f(5)*(S_Vstar+epsilon*G_Vfrom0)/N_A;
    end
%S is transissions (including passive stage1 detection)
S(1,1)=-sigma_H(1)-mu_H(1);
S(2,2)=-d_1(1)-phi_H(1)-mu_H(1);
S(3,3)=-gamma_H(1)-mu_H(1);
S(4,4)=-sigma_H(1)-mu_H(1);
S(5,5)=-d_1(1)-phi_H(1)-mu_H(1);
S(6,6)=-gamma_H(1)-mu_H(1);
S(7,7)=-sigma_H(5)-mu_H(5);
S(8,8)=-mu_H(5);
S(9,9)=-3*sigma_V-mu_V;
S(10,10)=-3*sigma_V-mu_V;
S(11,11)=-3*sigma_V-mu_V;
S(12,12)=-mu_V;
S(2,1)=sigma_H(1);
S(3,2)=phi_H(1);
S(5,4)=sigma_H(1);
S(6,5)=phi_H(1);
S(8,7)=sigma_H(5);
S(10,9)=3*sigma_V;
S(11,10)=3*sigma_V;
S(12,11)=3*sigma_V;

K=-T*inv(S);
R_0=max(abs(eig(K)));
R_0sq=R_0^2;

if Loop==1
        meff=meff*(R0_wanted/R_0)^2;
else
    %fprintf(1,'R0sq = %g\n',R_0sq);
end
end
%%%%%%%%%%%%%%%%%%%%%%%%%%%%%%%%%%%%%%%%%%%%%%%%%%%%%%%%%%%%%%%%%%%%%%%%%%
% Computes endemics prevalence
%%%%%%%%%%%%%%%%%%%%%%%%%%%%%%%%%%%%%%%%%%%%%%%%%%%%%%%%%%%%%%%%%%%%%%%%%%

ff=[f(1)+f(3) 0 0 f(2)+f(4) f(5)];
NN=[N(1)+N(3) 0 0 N(2)+N(4) N(5)];

A=omega_H(1)*(d_1(1)+(gamma_H(1)*phi_H(1))/(gamma_H(1)+mu_H(1)))*sigma_H(1)/(mu_H(1)*(omega_H(1)+mu_H(1))*(d_1(1)+phi_H(1)+mu_H(1))) - sigma_H(1)/mu_H(1) - 1;
B=27*sigma_V^3/(mu_V*(3*sigma_V+mu_V)^2);
C=(sigma_H(1)/(d_1(1)+phi_H(1)+mu_H(1)))*(1+(phi_H(1)/(gamma_H(1)+mu_H(1))));
D=sigma_H(1)+mu_H(1);
E=3*sigma_V+mu_V;
F=alpha*p_V*epsilon*(1+3*sigma_V/mu_V)*C;
G=alpha*p_V*N_H0*C*(mu_V+epsilon*alpha)/(alpha+mu_V);
H=(1+sigma_H(5)/mu_H(5));
J=sigma_H(5)+mu_H(5);
K=alpha*meff*B*H;
L=alpha*p_V*epsilon*(1+3*sigma_V/mu_V)*sigma_H(5)/mu_H(5);
M=alpha*p_V*N_H0*sigma_H(5)*(mu_V+epsilon*alpha)/((alpha+mu_V)*mu_H(5));

a=alpha*meff*B;
b=alpha*meff*A*B;

%Coefficients of quadratic in E_V
for i=[1 4 5]
    if NN(4)==0
        NN(4)=1;
    end
end 

Z_1=b*ff(1)*ff(4)*ff(5)*relprob*(-E*K*b  +F*a*K*(ff(1)+ff(4)) - L*a*b*ff(5))/(NN(1)*NN(4)*NN(5));

Z_2=J*b*ff(1)*ff(4)*(-E*b + F*a*(ff(1)+ff(4)))/(NN(1)*NN(4)) + ...
    ff(5)*relprob*( D*b*(ff(1)/NN(1) + ff(4)/NN(4))*(E*K + a*L*ff(5)) - a*F*D*K*(ff(1)^2/NN(1) + ff(4)^2/NN(4)))/NN(5)...
    + a*b*ff(1)*ff(4)*ff(5)*relprob*(b*M*ff(5) - G*K*(ff(1)+ff(4)))/(NN(1)*NN(4)*NN(5));

Z_3=ff(5)*relprob*D^2*(-E*K-a*L*ff(5))/NN(5) + D*b*(ff(1)/NN(1)+ff(4)/NN(4))*(E*J - M*a*ff(5)^2*relprob/NN(5))...
     + D*a*(ff(1)^2/NN(1) + ff(4)^2/NN(4))*(-F*J + G*K*ff(5)*relprob/NN(5)) - G*J*b*a*ff(4)*ff(1)*(ff(1)+ff(4))/(NN(1)*NN(4));

Z_4= -E*J*D^2 +a*G*D*J*(ff(1)^2/NN(1)+ff(4)^2/NN(4)) + a*M*D^2*relprob*ff(5)^2/NN(5);

E_1Vstar=max(roots([Z_1 Z_2 Z_3 Z_4]));
if E_1Vstar<0
    E_1Vstar=0;
end
E_Hstar_comp=a*ff.*E_1Vstar./(D-b*ff.*E_1Vstar./NN);

%Splits low risk/high risk groups by participation
E_Hstar(1)=Ratio1/(Ratio1+Ratio3)*E_Hstar_comp(1);
E_Hstar(3)=Ratio3/(Ratio1+Ratio3)*E_Hstar_comp(1);
E_Hstar(2)=Ratio2/(Ratio2+Ratio4)*E_Hstar_comp(4);
E_Hstar(4)=Ratio4/(Ratio2+Ratio4)*E_Hstar_comp(4);
E_Hstar(5)=a*relprob*f(5)*E_1Vstar/(J+K*relprob*f(5)*E_1Vstar/N(5));
E_Hstar(6)=0;
E_Hstar(isnan(E_Hstar))=0;
E_Hstar;
%Computes other equilibria from E's
S_Hstar=N+A*E_Hstar;
I_1Hstar=(sigma_H(1)/(d_1(1)+phi_H(1)+mu_H(1)))*E_Hstar;
I_2Hstar=(phi_H(1)/(gamma_H(1)+mu_H(1)))*I_1Hstar;
R_Hstar=(gamma_H(1)/(omega_H(1)+mu_H(1)))*I_2Hstar;

S_Hstar(5)=N(5)-H*E_Hstar(5);
I_1Hstar(5)=sigma_H(5)/mu_H(5)*E_Hstar(5);
I_2Hstar(5)=0;
R_Hstar(5)=0;

E_2Vstar=(3*sigma_V/(3*sigma_V+mu_V))*E_1Vstar;
E_3Vstar=(3*sigma_V/(3*sigma_V+mu_V))*E_2Vstar;
I_Vstar=(3*sigma_V/mu_V)*E_3Vstar;
G_Vstar=alpha*N_H0/(alpha+mu_V)-((3*sigma_V+mu_V)/mu_V)*E_1Vstar;

%ICs (NB these are now effective population sizes for vectors)
S_H0 = S_Hstar;     %Suspectible hosts (N.B. none of these should be zero otherwise there are problems)
E_H0 = E_Hstar;     %Exposed hosts
I_1H0 = I_1Hstar;   %Infecious hosts (stage I)
I_2H0 = I_2Hstar;   %Infecious hosts (stage II)
R_H0 = R_Hstar;     %Hospitalised/resting hosts
x=length(S_H0);     %Number of host types

S_V0 = S_Vstar;     %Fully Suspectible vectors
G_V0 = G_Vstar;     %Non-teneral susceptibles
E_1V0 = E_1Vstar;   %Exposed vectors
E_2V0 = E_2Vstar;   %Exposed vectors
E_3V0 = E_3Vstar;   %Exposed vectors
I_V0 = I_Vstar;     %Infected vectors
P_V0 = (alpha + mu_V)*S_V0./(xi_V*p_survivePV);

MaxTime = 10*365;   %Duration of pre-intervention simulation

%Intervention
Year = [Year(1)-3 Year(1)-2 Year(1)-1 Year]; %Goes 3 years before data and 1 year before intervention
NumberPeopleScreened = [0 NumberPeopleScreened(1) NumberPeopleScreened(1) NumberPeopleScreened];
TurnOut = NumberPeopleScreened./(N(1)+N(2)); %Proportion of population screened (from total number in health zones, N_H)
NumberScreenings=length(Year);  %Number of years screening
Frequency=365;                  %Frequency of active screening campaign in days
Compliance=1;                   %Assumed compliance of HAT positive stage I patients to medicine
Sensitivity=0.91;               %CATT-WB + parasitology algorithm sensitivity
Specificity=0.999;              %CATT-WB + parasitology algorithm specificity

Frequency=[];
Screen=[];
Y=[];
YearD=Year;
%Multiple screenings
for i=1:length(NumberPeopleScreened)
    if NumberPeopleScreened(i)<N_H0*0.8
        Frequency=[Frequency 365];
        Y=[Y Year(i)];
        Screen=[Screen NumberPeopleScreened(i)];
    else
        Frequency=[Frequency 365/2 365/2];
        Screen=[Screen NumberPeopleScreened(i)/2 NumberPeopleScreened(i)/2];
        Y=[Y Year(i) Year(i)+0.5];
    end
end

Year=Y;
NumberScreenings=length(Screen);
NumberPeopleScreened=Screen;
TurnOut = NumberPeopleScreened./(N(1)+N(2));

for j=1:NumberScreenings
    DandT(j,:)=[TurnOut(j)*Sensitivity*Compliance TurnOut(j)*Sensitivity*Compliance 0 0 0 0]; %Total efficacy of active detection and treatment FOR HUMANS
    
    %Reporting rates
    TruePos(j,:) = [TurnOut(j)*Sensitivity TurnOut(j)*Sensitivity 0 0 0 0];           %From EH IH1 and IH2
    FalsePos(j,:) = [TurnOut(j)*(1-Specificity) TurnOut(j)*(1-Specificity) 0 0 0 0];      %From SH
end


%%%%%%%%%%%%%%%%%%%%%%%%%%%%%%%%%%%%%%%%%%%%%%%%%%%%%%%%%%%%%%%%%%%%%%%%%%
% Runs main ODE dynamics
%%%%%%%%%%%%%%%%%%%%%%%%%%%%%%%%%%%%%%%%%%%%%%%%%%%%%%%%%%%%%%%%%%%%%%%%%%

failflag=0;

parameter=[b_H mu_H gamma_H sigma_H delta_H d_1 omega_H phi_H epsilon sigma_V b_V mu_V alpha p_H p_V s B_V xi_V Kcap p_survivePV p_targetdie];

[t, pop]=ode45(@diffHATmodel,[0 MaxTime],[S_H0 E_H0 I_1H0 I_2H0 R_H0 S_V0 E_1V0 E_2V0 E_3V0 I_V0 G_V0 P_V0],[],parameter);

T=length(t);
S_H=pop(:,1:x)';
E_H=pop(:,x+1:2*x)'; I_1H=pop(:,2*x+1:3*x)'; I_2H=pop(:,3*x+1:4*x)'; R_H=pop(:,4*x+1:5*x)';
S_V=pop(:,5*x+1); E_1V=pop(:,5*x+2); E_2V=pop(:,5*x+3); E_3V=pop(:,5*x+4); I_V=pop(:,5*x+5); G_V=pop(:,5*x+6); P_V=pop(:,5*x+7);

o=ones(1,x);

if NumberScreenings>0
    for i=1:NumberScreenings
        
        if Year(i)==RDTyear %double rate
            d_1=(1+RDTincrease)*d_1;
            gamma_H=(1+RDTincrease)*gamma_H;
                   
        elseif Year(i)<RDTyear
            d_1=(1+d_amp./(1+exp(-d_steep*(Y(i)-d_change))))*[d d d d 0 0]; %logistic function
        end
 
        if Year(i)==VCyear
            if VCpercent==90
            p_targetdie=0.0748;     %90% reduction
            elseif VCpercent==60
            p_targetdie=0.0302;     %60% reduction
            elseif VCpercent==99
            p_targetdie=0.42;       %99% reduction
            end
        end
        
        parameter=[b_H mu_H gamma_H sigma_H delta_H d_1 omega_H phi_H epsilon sigma_V b_V mu_V alpha p_H p_V s B_V xi_V Kcap p_survivePV p_targetdie];
       
        yearlyd_1(i,:)=d_1;
        yearlygamma_H(i,:)=gamma_H;
        
        S_H1=S_H(:,end);
        E_H1=E_H(:,end);
        I_1H1=I_1H(:,end);
        I_2H1=I_2H(:,end);
        R_H1=R_H(:,end);

        if ~failflag
            [t2, pop2]=ode45(@diffHATmodel,[MaxTime+sum(Frequency(1:i-1)) MaxTime+sum(Frequency(1:i))],[S_H1' (o-DandT(i,:)).*E_H1' (o-DandT(i,:)).*I_1H1' (o-DandT(i,:)).*I_2H1' R_H1'+DandT(i,:).*(E_H1'+I_1H1'+I_2H1') S_V(end) E_1V(end) E_2V(end) E_3V(end) I_V(end) G_V(end) P_V(end)],[],parameter);
            
            T=[T; T(end)+length(t2)];    %Gives all the times when intervention occurs
            
            t=[t; t2];
            S_H=[S_H pop2(:,1:x)'];
            E_H=[E_H pop2(:,x+1:2*x)'];
            I_1H=[I_1H pop2(:,2*x+1:3*x)'];
            I_2H=[I_2H pop2(:,3*x+1:4*x)'];
            R_H=[R_H pop2(:,4*x+1:5*x)'];
            S_V=[S_V; pop2(:,5*x+1)];
            E_1V=[E_1V; pop2(:,5*x+2)];
            E_2V=[E_2V; pop2(:,5*x+3)];
            E_3V=[E_3V; pop2(:,5*x+4)];
            I_V=[I_V; pop2(:,5*x+5)];
            G_V=[G_V; pop2(:,5*x+6)];
            P_V=[P_V; pop2(:,5*x+7)];
      
        end
        
    end
end

if ~failflag

 TotalN_H=sum(S_H(1:4,:)+E_H(1:4,:)+I_1H(1:4,:)+I_2H(1:4,:)+R_H(1:4,:));

%%%%%%%%%%%%%%%%%%%%%%%%%%%%%%%%%%%%%%%%%%%%%%%%%%%%%%%%%%%%%%%%%%%%%%%%%%
% Give yearly outputs (incidence, reporting, etc.) 
%%%%%%%%%%%%%%%%%%%%%%%%%%%%%%%%%%%%%%%%%%%%%%%%%%%%%%%%%%%%%%%%%%%%%%%%%%
 
%Calculate incidence per YEAR per 10 000 population

%Pre-active surveillence (assumed equilibrium)
%find the point where t is closest to MaxTime-365 (a year before active
%screening)
[c index] = min(abs(t-(MaxTime-365)));
closestValues = t(index);

%Find area under phi_H*I_H2 for number of passive cases in one year
%Times by 10,000/N_H to give incidence per 10,000 per year
PasIncPre=365*(d_1(1)*sum(I_1H(1:4,T(1)))+gamma_H(1)*sum(I_2H(1:4,T(1)))).*(10000./TotalN_H(T(1)));
PasNumberPre=365*(d_1(1)*sum(I_1H(1:4,T(1)))+gamma_H(1)*sum(I_2H(1:4,T(1))));
PasNumber1Pre=365*(d_1(1)*sum(I_1H(1:4,T(1))));
PasNumber2Pre=365*(gamma_H(1)*sum(I_2H(1:4,T(1))));

dNH=S_H+E_H+I_1H+I_2H+R_H;
dNH(dNH==0)=1;

k=bsxfun(@rdivide, dNH, dNH(1,:));
f=bsxfun(@rdivide,repmat(s',1,length(t)).*k,sum(repmat(s',1,length(t)).*k));
        
ActualIncPre=365*alpha*I_V(T(1))*p_H(1:4)*(f(1:4,T(1)).*S_H(1:4,T(1))./dNH(1:4,T(1))).*(10000./TotalN_H(T(1)));

%Post-active surveillence (incidence per year per 10,000 people)
difference=100;
if NumberScreenings>0
    for i=1:NumberScreenings
        
        FOI=0;
        %Actual human incidence (influx into I_1)
        FOI=alpha*I_V(T(i):T(i+1))'.*(p_H(1:4)*(f(1:4,T(i):T(i+1)).*S_H(1:4,T(i):T(i+1))./dNH(1:4,T(i):T(i+1))));
        
        ActualInc(i)=trapz(t(T(i):T(i+1)),FOI)*(10000./TotalN_H(T(i)));
        ActualNumber(i)=trapz(t(T(i):T(i+1)),FOI);
        
        %Active
        if difference>0.5 || i<17
            ActInc(i)=( TruePos(i,:)*(E_H(:,T(i))+I_1H(:,T(i))+I_2H(:,T(i)))...
                            + FalsePos(i,:)*(S_H(:,T(i))) )*(10000/TotalN_H(T(i))); %Here T(i) is timepoint just before active screen
            
            threshold=ActInc(i);
            
            if NumberPeopleScreened(i)==0
                difference=100;
            else
                %if there is <0.5 cases per 10,000 difference between
                %reported cases and expected false positives in one year,
                %then make specificity 100% next year
            difference=threshold-NumberPeopleScreened(i)*10/N_H0;
            
            end
            
            ActNumber(i) = TruePos(i,:)*(E_H(:,T(i))+I_1H(:,T(i))+I_2H(:,T(i)))...
                            + FalsePos(i,:)*(S_H(:,T(i)));
                        ActNumber1(i) = TruePos(i,:)*(I_1H(:,T(i)))...
                            + FalsePos(i,:)*(S_H(:,T(i)));
                        ActNumber2(i) = TruePos(i,:)*(I_2H(:,T(i)))...
                            ; %assume false positives are detected as stage 1 
                    
        else
          ActInc(i)=( TruePos(i,:)*(E_H(:,T(i))+I_1H(:,T(i))+I_2H(:,T(i))))*(10000/TotalN_H(T(i))); %Here T(i) is timepoint just before active screen
          ActNumber(i) = TruePos(i,:)*(E_H(:,T(i))+I_1H(:,T(i))+I_2H(:,T(i)));
          ActNumber1(i) = TruePos(i,:)*(I_1H(:,T(i)));
          ActNumber2(i) = TruePos(i,:)*(I_2H(:,T(i)));
                        
        end

        %Passive 
        PasInc(i)=(yearlyd_1(i,1))*trapz(t(T(i):T(i+1)),sum(I_1H(:,T(i):T(i+1))) + yearlygamma_H(i,1))*trapz(t(T(i):T(i+1)),sum(I_2H(:,T(i):T(i+1)))).*(10000./TotalN_H(T(i)));
        
       PasNumber(i) = yearlyd_1(i,1)*trapz(t(T(i):T(i+1)),sum(I_1H(1:4,T(i):T(i+1)))) + yearlygamma_H(i,1)*trapz(t(T(i):T(i+1)),sum(I_2H(1:4,T(i):T(i+1))));
       PasNumber1(i) = yearlyd_1(i,1)*trapz(t(T(i):T(i+1)),sum(I_1H(1:4,T(i):T(i+1))));
       PasNumber2(i) = yearlygamma_H(i,1)*trapz(t(T(i):T(i+1)),sum(I_2H(1:4,T(i):T(i+1))));
            
    end
end

%%%%%%%%%%%%%%%%%%%%%%%%%%%%%%%%%%%%%%%%%%%%%%%%%%%%%%%%%%%%%%%%%%%%%%%%%%
% Plots dynamics
%%%%%%%%%%%%%%%%%%%%%%%%%%%%%%%%%%%%%%%%%%%%%%%%%%%%%%%%%%%%%%%%%%%%%%%%%%
 
for i=1:length(YearD)
    m=find(floor(Year)==YearD(i));
    ActiveAnnual(:,i)=sum(ActNumber1(:,m),2)+sum(ActNumber2(:,m),2);
    Active1Annual(:,i)=sum(ActNumber1(:,m),2);
    Active2Annual(:,i)=sum(ActNumber2(:,m),2);
    PassiveAnnual(:,i)=sum(PasNumber1(:,m),2)+sum(PasNumber2(:,m),2);
    Passive1Annual(:,i)=sum(PasNumber1(:,m),2);
    Passive2Annual(:,i)=sum(PasNumber2(:,m),2);
    TransmissionAnnual(:,i)=sum(ActualNumber(:,m),2);  
 end


NV=S_V+E_1V+E_2V+E_3V+I_V+G_V;
tYear=(t-MaxTime)./365+Year(1);

%Plots dynamics
figure(1)
%Continuous infection dynamics in humans
subplot(3,1,1)
hold on
h=plot(tYear,sum(I_1H(1:4,:)),'Color',[1 0.55 0]);
plot(tYear,sum(I_2H(1:4,:)),'-r');
plot(tYear,sum(R_H(1:4,:)),'-b');
xlabel 'Time';
ylabel 'Number of infected'
oldx=xlim;
oldy=ylim;
axis([1997 Year(NumberScreenings)+1 0 Inf])
legend('Stage I','Stage II','Hospital')
hold off

%Plots annual reporting based on underlying dynamics
subplot(3,1,2)
hold on

t_plot=t(index);
for i=1:length(YearD)%NumberScreenings
    t_plot=[t_plot t(T(i)) t(T(i))];
end
t_plot=[t_plot t(T(NumberScreenings+1))];
tYear_plot=(t_plot-MaxTime)./365+Year(1);

underrep=u;
%Plots active, passive and total incidence
h=plot(tYear_plot,[ NaN NaN reshape(repmat(ActiveAnnual, 2,1),1,[])],'Color','m'); 
plot(tYear_plot,[ NaN NaN reshape(repmat(underrep*PassiveAnnual, 2,1),1,[])],'Color','c');
plot(tYear_plot,[ NaN NaN reshape(repmat(ActiveAnnual+underrep*PassiveAnnual, 2,1),1,[])],'Color','k');

xlabel 'Time';
ylabel 'Detections per year';
oldx=xlim;
oldy=ylim;
axis([1997 Year(NumberScreenings)+1 0 Inf])
legend('Active','Passive','Total')
hold off

%Plots continuous vector dynamics
subplot(3,1,3)
hold on 
h=plot(tYear,100*(E_1V+E_2V+E_3V)./NV,'Color',[1 0.55 0]);
plot(tYear,100*I_V./NV,'-r');
xlabel 'Time';
ylabel '% of vectors infected'
oldx=xlim;
oldy=ylim;
axis([1997 Year(NumberScreenings)+1 0 Inf])
legend('Exposed','Infectious')

set(gcf,'position',[360    80   558   618])

%Plots proportion of stage 1 cases 
figure(2)
%Active cases
subplot(2,1,1)
h=plot(tYear_plot,[ NaN NaN reshape(repmat(Active1Annual./ActiveAnnual, 2,1),1,[])],'Color','m'); 
xlabel 'Time';
ylabel 'Detections per year';
oldx=xlim;
oldy=ylim;
axis([1998 2013 0 1])
ylabel('Proportion S1 active')
%Passive cases
subplot(2,1,2)
plot(tYear_plot,[ NaN NaN reshape(repmat(Passive1Annual./PassiveAnnual, 2,1),1,[])],'Color','c');
ylabel('Proportion S1 passive')
axis([1998 2013 0.1 0.25])
xlabel('Year')

end
end

%%%%%%%%%%%%%%%%%%%%%%%%%%%%%%%%%%%%%%%%%%%%%%%%%%%%%%%%%%%%%%%%%%%%%%%%%%
% Calculates the differential rates used in the integration
%%%%%%%%%%%%%%%%%%%%%%%%%%%%%%%%%%%%%%%%%%%%%%%%%%%%%%%%%%%%%%%%%%%%%%%%%%

function dPop=diffHATmodel(t,pop, parameter)

x=(length(parameter)-11)/10;

b_H =   parameter(1:x)';
mu_H =   parameter(x+1:2*x)';
gamma_H=parameter(2*x+1:3*x)';
sigma_H=parameter(3*x+1:4*x)';
delta_H=    parameter(4*x+1:5*x)';
d_1 = parameter(5*x+1:6*x)';
omega_H = parameter(6*x+1:7*x)';
phi_H = parameter(7*x+1:8*x)';

epsilon=parameter(8*x+1);
sigma_V=parameter(8*x+2);
b_V=    parameter(8*x+3);
mu_V=    parameter(8*x+4);
alpha=parameter(8*x+5);
p_H=    parameter(8*x+6:9*x+5)';
p_V=    parameter(9*x+6);
s=      parameter(9*x+7:10*x+6)';
B_V = parameter(10*x+7)';
xi_V = parameter(10*x+8)';
K = parameter(10*x+9)';
p_survivePV = parameter(10*x+10)';
p_targetdie= parameter(10*x+11)*(1 - sigmf(mod(t,365/2),[25/365 0.35*365]));%deployment twice per year

S_H=pop(1:x); E_H=pop(x+1:2*x); I_1H=pop(2*x+1:3*x); I_2H=pop(3*x+1:4*x);R_H=pop(4*x+1:5*x);
S_V=pop(5*x+1); E_1V=pop(5*x+2); E_2V=pop(5*x+3); E_3V=pop(5*x+4); I_V=pop(5*x+5); G_V=pop(5*x+6); P_V=pop(5*x+7);

N_H=S_H+E_H+I_1H+I_2H+R_H;
N_V=S_V+E_1V+E_2V+E_3V+I_V+G_V;

k=N_H./N_H(1);
f=(s.*k)/sum(s.*k);

dNH=N_H; dNH(N_H==0)=1;

dPop=zeros(5*x+7,1);
%including S1 passive reporting
dPop(1:x)= mu_H.*N_H + omega_H.*R_H - I_V*alpha*p_H.*f.*S_H./dNH - mu_H.*S_H;
dPop(x+1:2*x)= I_V*alpha*p_H.*f.*S_H./dNH - (sigma_H + mu_H).*E_H;
dPop(2*x+1:3*x)= sigma_H.*E_H - (d_1 + phi_H + mu_H).*I_1H;
dPop(3*x+1:4*x)= phi_H.*I_1H -  (gamma_H + mu_H + delta_H).*I_2H;
dPop(4*x+1:5*x) =  d_1.*I_1H + gamma_H.*I_2H - (omega_H + mu_H).*R_H;

%Pupa
dPop(5*x+7)=B_V*N_V - (xi_V + P_V/K)*P_V;
%Teneral
dPop(5*x+1)= xi_V*p_survivePV*P_V  - alpha*S_V - mu_V*S_V;
%Non-teneral
dPop(5*x+6)= alpha*(1-p_targetdie)*(1-sum(f.*(I_1H+I_2H)./dNH)*p_V)*S_V - alpha*((1-p_targetdie)*epsilon*(sum(f.*(I_1H+I_2H)./dNH)*p_V) + p_targetdie)*G_V - mu_V*G_V;
%Exposed
dPop(5*x+2)= alpha*(1-p_targetdie)*(sum(f.*(I_1H+I_2H)./dNH)*p_V)*(S_V+epsilon*G_V) - 3*sigma_V*E_1V - (mu_V + alpha*p_targetdie)*E_1V;
dPop(5*x+3)= 3*sigma_V*E_1V  - (3*sigma_V + mu_V + alpha*p_targetdie)*E_2V;
dPop(5*x+4)= 3*sigma_V*E_2V  - (3*sigma_V + mu_V + alpha*p_targetdie)*E_3V;
%Infected
dPop(5*x+5)= 3*sigma_V*E_3V  -  (mu_V + alpha*p_targetdie)*I_V;

end
